# Supplementary material for: Correction: Construction and Comparative Analyses of Highly Dense Linkage Maps of Two Sweet Cherry Intra-Specific Progenies of Commercial Cultivars
Source: PLoS One. 2014 Jan 3;9(1):10.1371/annotation/80cd091d-31b2-473a-b028-ea9b211b5d9d. doi: 10.1371/annotation/80cd091d-31b2-473a-b028-ea9b211b5d9d (PMC3888323; doi:10.1371/annotation/80cd091d-31b2-473a-b028-ea9b211b5d9d)
Supplement: Supplementary file 1 [file pone.80cd091d-31b2-473a-b028-ea9b211b5d9d.s001.xlsx]

## Sheet: Table S1
Table S1. SNPs used in this manuscript
SNP label		Location		Targeted genome		Heterozygous markers and segregation				Mapped in Black Tartarian			Mapped in Kordia			Mapped in BT × K			Heterozygous markers and segregation				Mapped in Regina			Mapped in Lapins			Mapped in R × L
NCBI SS#	Original Full Name	Chromosome	Physical position (bp)a	Cherry crop	Subgenome (sour cherry)	Segregation type	Heterozygous in Black Tartarian	Heterozygous in Kordia	Segregation in BT × K	LG	(cM)		LG	(cM)		LG	(cM)		Segregation type	Heterozygous in Regina	Heterozygous in Lapins	Segregation in R × L	LG	(cM)		LG	(cM)		LG	(cM)
ss490545688	RosBREED_snp_tart_cherry_a_Pp1_00212925	1	212925	sour	avium	<hkxhk>	Yes	Yes	Yes	-	-		-	-		-	-		<lmxll>	Yes	No	Yes	1	0		-	-		-	-
ss490545390	RosBREED_snp_sweet_cherry_Pp1_00348730	1	348730	sweet		<nnxnp>	No	Yes	Yes	-	-		1	0		1	0		-	No	No	No	-	-		-	-		-	-
ss490545696	RosBREED_snp_tart_cherry_a_Pp1_00367898	1	367898	sour	avium	-	No	No	No	-	-		-	-		-	-		<nnxnp>	No	Yes	Yes	-	-		1	0		-	-
ss490558959	RosCOS1201-071_snp_sweet_cherry_Pp1_00450381	1	450381	sweet		<lmxll>	Yes	No	Yes	1	0		-	-		1	6.58		<lmxll>	Yes	No	Yes	1	0.821		-	-		1	0
ss490545406	RosBREED_snp_sweet_cherry_Pp1_00538005	1	538005	sweet		<lmxll>	Yes	No	Yes	-	-		-	-		1	6.198		<hkxhk>	Yes	Yes	Yes	-	-		-	-		-	-
ss490545708	RosBREED_snp_tart_cherry_a_Pp1_00694731	1	694731	sour	avium	-	No	No	No	-	-		-	-		-	-		<nnxnp>	No	Yes	Yes	-	-		1	1.68		1	4.161
ss490545434	RosBREED_snp_sweet_cherry_Pp1_00885553	1	885553	sweet		<hkxhk>	Yes	Yes	Yes	-	-		-	-		1	9.446		-	No	No	No	-	-		-	-		-	-
ss490545437	RosBREED_snp_sweet_cherry_Pp1_00917288	1	917288	sweet		<lmxll>	Yes	No	Yes	1	2.357		-	-		1	8.882		-	No	No	No	-	-		-	-		-	-
ss490545443	RosBREED_snp_sweet_cherry_Pp1_01010940	1	1010940	sweet		<lmxll>	Yes	No	Yes	1	3.498		-	-		1	10.076		-	No	No	No	-	-		-	-		-	-
ss490545461	RosBREED_snp_sweet_cherry_Pp1_01197874	1	1197874	sweet		<hkxhk>	Yes	Yes	Yes	-	-		-	-		-	-		<nnxnp>	No	Yes	Yes	-	-		1	1.68		1	4.161
ss490545716	RosBREED_snp_tart_cherry_a_Pp1_01235182	1	1235182	sour	avium	<hkxhk>	Yes	Yes	Yes	-	-		-	-		-	-		<nnxnp>	No	Yes	Yes	-	-		1	1.68		1	4.161
ss490545464	RosBREED_snp_sweet_cherry_Pp1_01238095	1	1238095	sweet		<hkxhk>	Yes	Yes	Yes	-	-		-	-		-	-		<nnxnp>	No	Yes	Yes	-	-		1	1.68		1	4.161
ss490545473	RosBREED_snp_sweet_cherry_Pp1_01331155	1	1331155	sweet		-	No	No	No	-	-		-	-		-	-		<nnxnp>	No	Yes	Yes	-	-		1	2.52		1	4.999
ss490545482	RosBREED_snp_sweet_cherry_Pp1_01450317	1	1450317	sweet		<nnxnp>	No	Yes	Yes	-	-		1	8.116		1	7.672		<nnxnp>	No	Yes	Yes	-	-		1	3.36		1	5.839
ss490545528	RosBREED_snp_sweet_cherry_Pp1_02115377	1	2115377	sweet		<hkxhk>	Yes	Yes	Yes	-	-		-	-		-	-		<nnxnp>	No	Yes	Yes	-	-		1	5.993		1	8.384
ss490545538	RosBREED_snp_sweet_cherry_Pp1_02204110	1	2204110	sweet		<nnxnp>	No	Yes	Yes	-	-		1	18.679		1	18.679		-	No	No	No	-	-		-	-		-	-
ss490545541	RosBREED_snp_sweet_cherry_Pp1_02241751	1	2241751	sweet		<hkxhk>	Yes	Yes	Yes	-	-		-	-		1	16.301		<nnxnp>	No	Yes	Yes	-	-		1	7.53		-	-
ss490545556	RosBREED_snp_sweet_cherry_Pp1_02441717	1	2441717	sweet		<lmxll>	Yes	No	Yes	1	7.624		-	-		1	14.027		<nnxnp>	No	Yes	Yes	-	-		1	7.806		1	10.171
ss490545574	RosBREED_snp_sweet_cherry_Pp1_02822461	1	2822461	sweet		<lmxll>	Yes	No	Yes	1	8.319		-	-		1	14.735		-	No	No	No	-	-		-	-		-	-
ss490545589	RosBREED_snp_sweet_cherry_Pp1_02967004	1	2967004	sweet		<lmxll>	Yes	No	Yes	1	10.525		-	-		1	17.122		-	No	No	No	-	-		-	-		-	-
ss490545594	RosBREED_snp_sweet_cherry_Pp1_03030908	1	3030908	sweet		<nnxnp>	No	Yes	Yes	-	-		1	21.021		1	21.021		-	No	No	No	-	-		-	-		-	-
ss490545597	RosBREED_snp_sweet_cherry_Pp1_03137813	1	3137813	sweet		<hkxhk>	Yes	Yes	Yes	-	-		-	-		1	22.742		-	No	No	No	-	-		-	-		-	-
ss490545616	RosBREED_snp_sweet_cherry_Pp1_03348164	1	3348164	sweet		<hkxhk>	Yes	Yes	Yes	-	-		-	-		1	20.677		-	No	No	No	-	-		-	-		-	-
ss490545619	RosBREED_snp_sweet_cherry_Pp1_03367813	1	3367813	sweet		<hkxhk>	Yes	Yes	Yes	-	-		-	-		1	22.08		-	No	No	No	-	-		-	-		-	-
ss490545625	RosBREED_snp_sweet_cherry_Pp1_03438841	1	3438841	sweet		<lmxll>	Yes	No	Yes	1	14.935		-	-		1	21.353		-	No	No	No	-	-		-	-		-	-
ss490545628	RosBREED_snp_sweet_cherry_Pp1_03470086	1	3470086	sweet		<lmxll>	Yes	No	Yes	1	16.089		-	-		1	22.505		-	No	No	No	-	-		-	-		-	-
ss490545631	RosBREED_snp_sweet_cherry_Pp1_03511935	1	3511935	sweet		<lmxll>	Yes	No	Yes	1	16.089		-	-		1	22.505		-	No	No	No	-	-		-	-		-	-
ss490545803	RosBREED_snp_tart_cherry_a_Pp1_03850920	1	3850920	sour	avium	<lmxll>	Yes	No	Yes	1	16.089		-	-		1	22.505		-	No	No	No	-	-		-	-		-	-
ss490545658	RosBREED_snp_sweet_cherry_Pp1_03851976	1	3851976	sweet		<lmxll>	Yes	No	Yes	1	16.089		-	-		1	22.505		-	No	No	No	-	-		-	-		-	-
ss490545675	RosBREED_snp_sweet_cherry_Pp1_04135801	1	4135801	sweet		<lmxll>	Yes	No	Yes	1	17.239		-	-		1	23.597		-	No	No	No	-	-		-	-		-	-
ss490545685	RosBREED_snp_sweet_cherry_Pp1_04292905	1	4292905	sweet		<lmxll>	Yes	No	Yes	1	17.239		-	-		1	23.597		-	No	No	No	-	-		-	-		-	-
ss490545689	RosBREED_snp_sweet_cherry_Pp1_04322404	1	4322404	sweet		<lmxll>	Yes	No	Yes	1	18.392		-	-		1	24.722		-	No	No	No	-	-		-	-		-	-
ss490545693	RosBREED_snp_sweet_cherry_Pp1_04354807	1	4354807	sweet		<lmxll>	Yes	No	Yes	1	18.392		-	-		1	24.722		-	No	No	No	-	-		-	-		-	-
ss490545782	RosBREED_snp_sweet_cherry_Pp1_05212271	1	5212271	sweet		<lmxll>	Yes	No	Yes	1	19.548		-	-		1	25.887		-	No	No	No	-	-		-	-		-	-
ss490545848	RosBREED_snp_sweet_cherry_Pp1_05878432	1	5878432	sweet		<lmxll>	Yes	No	Yes	1	21.871		-	-		1	28.135		<nnxnp>	No	Yes	Yes	-	-		1	10.318		1	12.693
ss490545852	RosBREED_snp_sweet_cherry_Pp1_05894052	1	5894052	sweet		<lmxll>	Yes	No	Yes	1	21.871		-	-		1	28.135		<nnxnp>	No	Yes	Yes	-	-		1	11.159		1	13.534
ss490545888	RosBREED_snp_sweet_cherry_Pp1_06215653	1	6215653	sweet		<lmxll>	Yes	No	Yes	1	23.036		-	-		1	29.329		<nnxnp>	No	Yes	Yes	-	-		1	11.159		1	13.534
ss490545912	RosBREED_snp_sweet_cherry_Pp1_06460845	1	6460845	sweet		<lmxll>	Yes	No	Yes	1	23.036		-	-		1	29.329		<nnxnp>	No	Yes	Yes	-	-		1	11.159		1	13.534
ss490545951	RosBREED_snp_sweet_cherry_Pp1_07130958	1	7130958	sweet		<lmxll>	Yes	No	Yes	1	25.379		-	-		1	31.612		<nnxnp>	No	Yes	Yes	-	-		1	13.692		1	16.072
ss490545963	RosBREED_snp_sweet_cherry_Pp1_07328678	1	7328678	sweet		<lmxll>	Yes	No	Yes	1	25.379		-	-		1	31.612		<nnxnp>	No	Yes	Yes	-	-		1	15.396		1	17.777
ss490545984	RosBREED_snp_sweet_cherry_Pp1_07504437	1	7504437	sweet		<lmxll>	Yes	No	Yes	1	25.379		-	-		1	31.612		-	No	No	No	-	-		-	-		-	-
ss490546020	RosBREED_snp_sweet_cherry_Pp1_07824263	1	7824263	sweet		<nnxnp>	No	Yes	Yes	-	-		-	-		-	-		<nnxnp>	No	Yes	Yes	-	-		1	16.139		1	18.511
ss490546052	RosBREED_snp_sweet_cherry_Pp1_08211301	1	8211301	sweet		<lmxll>	Yes	No	Yes	1	28.937		-	-		1	35.264		-	No	No	No	-	-		-	-		-	-
ss490546056	RosBREED_snp_sweet_cherry_Pp1_08240209	1	8240209	sweet		<lmxll>	Yes	No	Yes	1	31.343		-	-		1	37.671		-	No	No	No	-	-		-	-		-	-
ss490558825	RosCOS0478-267_snp_sweet_cherry_Pp1_08412096	1	8412096	sweet		<hkxhk>	Yes	Yes	Yes	-	-		-	-		1	38.159		-	No	No	No	-	-		-	-		-	-
ss490546081	RosBREED_snp_sweet_cherry_Pp1_08431278	1	8431278	sweet		<nnxnp>	No	Yes	Yes	-	-		1	39.668		1	37.735		-	No	No	No	-	-		-	-		-	-
ss490546126	RosBREED_snp_sweet_cherry_Pp1_08833408	1	8833408	sweet		<hkxhk>	Yes	Yes	Yes	-	-		-	-		-	-		<lmxll>	Yes	No	Yes	1	26.339		-	-		1	26.106
ss490546226	RosBREED_snp_sweet_cherry_Pp1_10175178	1	10175178	sweet		<lmxll>	Yes	No	Yes	1	39.664		-	-		1	45.966		<lmxll>	Yes	No	Yes	1	32.247		-	-		1	32.033
ss490546230	RosBREED_snp_sweet_cherry_Pp1_10176147	1	10176147	sweet		<lmxll>	Yes	No	Yes	1	39.664		-	-		1	45.966		<lmxll>	Yes	No	Yes	1	32.247		-	-		1	32.033
ss490546026	RosBREED_snp_tart_cherry_a_Pp1_10178231	1	10178231	sour	avium	<lmxll>	Yes	No	Yes	1	39.664		-	-		1	45.966		<lmxll>	Yes	No	Yes	1	32.247		-	-		1	32.033
ss490546269	RosBREED_snp_sweet_cherry_Pp1_10284090	1	10284090	sweet		<lmxll>	Yes	No	Yes	1	40.829		-	-		1	47.118		<lmxll>	Yes	No	Yes	1	33.082		-	-		1	32.872
ss490546281	RosBREED_snp_sweet_cherry_Pp1_10316151	1	10316151	sweet		<lmxll>	Yes	No	Yes	1	40.829		-	-		1	47.118		<hkxhk>	Yes	Yes	Yes	-	-		-	-		-	-
ss490546285	RosBREED_snp_sweet_cherry_Pp1_10330576	1	10330576	sweet		<lmxll>	Yes	No	Yes	1	40.829		-	-		1	47.118		-	No	No	No	-	-		-	-		-	-
ss490546301	RosBREED_snp_sweet_cherry_Pp1_10419462	1	10419462	sweet		<lmxll>	Yes	No	Yes	1	40.829		-	-		1	47.118		-	No	No	No	-	-		-	-		-	-
ss490546333	RosBREED_snp_sweet_cherry_Pp1_10546969	1	10546969	sweet		-	No	No	No	-	-		-	-		-	-		<lmxll>	Yes	No	Yes	1	33.916		-	-		1	33.711
ss490546337	RosBREED_snp_sweet_cherry_Pp1_10559404	1	10559404	sweet		-	No	No	No	-	-		-	-		-	-		<lmxll>	Yes	No	Yes	1	33.916		-	-		1	33.711
ss490546341	RosBREED_snp_sweet_cherry_Pp1_10567330	1	10567330	sweet		-	No	No	No	-	-		-	-		-	-		<lmxll>	Yes	No	Yes	1	33.916		-	-		1	33.711
ss490546349	RosBREED_snp_sweet_cherry_Pp1_10603637	1	10603637	sweet		-	No	No	No	-	-		-	-		-	-		<lmxll>	Yes	No	Yes	1	34.754		-	-		1	34.553
ss490546357	RosBREED_snp_sweet_cherry_Pp1_10637855	1	10637855	sweet		-	No	No	No	-	-		-	-		-	-		<lmxll>	Yes	No	Yes	1	34.754		-	-		1	34.553
ss490546365	RosBREED_snp_sweet_cherry_Pp1_10694269	1	10694269	sweet		-	No	No	No	-	-		-	-		-	-		<lmxll>	Yes	No	Yes	1	34.754		-	-		1	34.553
ss490546369	RosBREED_snp_sweet_cherry_Pp1_10701111	1	10701111	sweet		<lmxll>	Yes	No	Yes	1	43.15		-	-		1	49.442		-	No	No	No	-	-		-	-		-	-
ss490546385	RosBREED_snp_sweet_cherry_Pp1_10829860	1	10829860	sweet		<lmxll>	Yes	No	Yes	1	44.314		-	-		1	50.598		<lmxll>	Yes	No	Yes	1	38.143		-	-		1	37.963
ss490546398	RosBREED_snp_sweet_cherry_Pp1_10878674	1	10878674	sweet		<lmxll>	Yes	No	Yes	1	44.314		-	-		1	50.598		-	No	No	No	-	-		-	-		-	-
ss490546406	RosBREED_snp_sweet_cherry_Pp1_10908774	1	10908774	sweet		<lmxll>	Yes	No	Yes	1	44.314		-	-		1	50.598		-	No	No	No	-	-		-	-		-	-
ss490546426	RosBREED_snp_sweet_cherry_Pp1_10979761	1	10979761	sweet		<nnxnp>	No	Yes	Yes	-	-		1	47.708		1	45.354		<lmxll>	Yes	No	Yes	1	39.861		-	-		1	39.708
ss490546068	RosBREED_snp_tart_cherry_a_Pp1_11102635	1	11102635	sour	avium	<lmxll>	Yes	No	Yes	1	45.482		-	-		1	51.755		<lmxll>	Yes	No	Yes	1	41.579		-	-		1	41.415
ss490546442	RosBREED_snp_sweet_cherry_Pp1_11107790	1	11107790	sweet		<nnxnp>	No	Yes	Yes	-	-		1	50.278		1	47.902		-	No	No	No	-	-		-	-		-	-
ss490546462	RosBREED_snp_sweet_cherry_Pp1_11338862	1	11338862	sweet		-	No	No	No	-	-		-	-		-	-		<lmxll>	Yes	No	Yes	1	42.41		-	-		1	42.232
ss490546096	RosBREED_snp_tart_cherry_a_Pp1_12169972	1	12169972	sour	avium	-	No	No	No	-	-		-	-		-	-		<lmxll>	Yes	No	Yes	1	50.43		-	-		1	50.261
ss490546494	RosBREED_snp_sweet_cherry_Pp1_12191200	1	12191200	sweet		<nnxnp>	No	Yes	Yes	-	-		1	53.555		1	51.179		<nnxnp>	No	Yes	Yes	-	-		1	30.599		1	33.074
ss490546498	RosBREED_snp_sweet_cherry_Pp1_12292557	1	12292557	sweet		<nnxnp>	No	Yes	Yes	-	-		1	53.555		1	51.179		<nnxnp>	No	Yes	Yes	-	-		1	30.599		1	33.074
ss490546522	RosBREED_snp_sweet_cherry_Pp1_12997969	1	12997969	sweet		<nnxnp>	No	Yes	Yes	-	-		1	57.674		1	55.382		-	No	No	No	-	-		-	-		-	-
ss490546526	RosBREED_snp_sweet_cherry_Pp1_13052512	1	13052512	sweet		<lmxll>	Yes	No	Yes	1	57.383		-	-		1	63.694		<lmxll>	Yes	No	Yes	1	52.214		-	-		1	52.012
ss490546566	RosBREED_snp_sweet_cherry_Pp1_14110306	1	14110306	sweet		<nnxnp>	No	Yes	Yes	-	-		1	59.605		1	57.284		<hkxhk>	Yes	Yes	Yes	-	-		-	-		-	-
ss490546611	RosBREED_snp_sweet_cherry_Pp1_15061804	1	15061804	sweet		<hkxhk>	Yes	Yes	Yes	-	-		-	-		-	-		<nnxnp>	No	Yes	Yes	-	-		1	42.069		1	44.73
ss490546137	RosBREED_snp_tart_cherry_a_Pp1_15967014	1	15967014	sour	avium	-	No	No	No	-	-		-	-		-	-		<lmxll>	Yes	No	Yes	1	56.658		-	-		1	56.421
ss490558902	RosCOS1084-357_snp_sweet_cherry_Pp1_16608849	1	16608849	sweet		<hkxhk>	Yes	Yes	Yes	-	-		-	-		-	-		<lmxll>	Yes	No	Yes	1	57.542		-	-		1	57.298
ss490546643	RosBREED_snp_sweet_cherry_Pp1_16612689	1	16612689	sweet		<hkxhk>	Yes	Yes	Yes	-	-		-	-		-	-		<lmxll>	Yes	No	Yes	1	57.729		-	-		1	57.294
ss490546651	RosBREED_snp_sweet_cherry_Pp1_17571526	1	17571526	sweet		<hkxhk>	Yes	Yes	Yes	-	-		-	-		-	-		<nnxnp>	No	Yes	Yes	-	-		1	45.344		1	48.042
ss490546675	RosBREED_snp_sweet_cherry_Pp1_19836475	1	19836475	sweet		<hkxhk>	Yes	Yes	Yes	-	-		-	-		-	-		<nnxnp>	No	Yes	Yes	-	-		1	47.034		1	49.748
ss490559249	RosCOS2143-270_snp_sweet_cherry_Pp1_21773370	1	21773370	sweet		<lmxll>	Yes	No	Yes	1	65.871		-	-		1	71.47		<lmxll>	Yes	No	Yes	1	62.846		-	-		1	62.38
ss490546727	RosBREED_snp_sweet_cherry_Pp1_22002734	1	22002734	sweet		<lmxll>	Yes	No	Yes	1	65.871		-	-		1	71.47		<lmxll>	Yes	No	Yes	1	62.846		-	-		1	62.38
ss490546735	RosBREED_snp_sweet_cherry_Pp1_22015805	1	22015805	sweet		<lmxll>	Yes	No	Yes	1	67.048		-	-		1	72.576		<lmxll>	Yes	No	Yes	1	62.846		-	-		1	62.38
ss490546762	RosBREED_snp_sweet_cherry_Pp1_22554385	1	22554385	sweet		-	No	Yes	Yes	-	-		1	87.916		-	-		<hkxhk>	Yes	Yes	Yes	-	-		-	-		-	-
ss490546860	RosBREED_snp_sweet_cherry_Pp1_24399603	1	24399603	sweet		<lmxll>	Yes	No	Yes	1	67.048		-	-		1	72.576		<nnxnp>	No	Yes	Yes	-	-		1	51.007		1	53.74
ss490546874	RosBREED_snp_sweet_cherry_Pp1_24575772	1	24575772	sweet		<hkxhk>	Yes	Yes	Yes	-	-		-	-		-	-		<lmxll>	Yes	No	Yes	1	65.826		-	-		1	65.342
ss490546914	RosBREED_snp_sweet_cherry_Pp1_25130244	1	25130244	sweet		<lmxll>	Yes	No	Yes	1	69.417		-	-		-	-		-	No	No	No	-	-		-	-		-	-
ss490546942	RosBREED_snp_sweet_cherry_Pp1_25423943	1	25423943	sweet		<nnxnp>	No	Yes	Yes	-	-		1	100.959		1	69.948		-	No	No	No	-	-		-	-		-	-
ss490546974	RosBREED_snp_sweet_cherry_Pp1_25855804	1	25855804	sweet		<nnxnp>	No	Yes	Yes	-	-		1	103.284		1	72.247		-	No	No	No	-	-		-	-		-	-
ss490546978	RosBREED_snp_sweet_cherry_Pp1_25921951	1	25921951	sweet		<nnxnp>	No	Yes	Yes	-	-		1	103.284		1	72.247		-	No	No	No	-	-		-	-		-	-
ss490546990	RosBREED_snp_sweet_cherry_Pp1_26047253	1	26047253	sweet		<nnxnp>	No	Yes	Yes	-	-		1	103.284		1	72.247		<lmxll>	Yes	No	Yes	1	72.495		-	-		1	72.026
ss490546998	RosBREED_snp_sweet_cherry_Pp1_26164697	1	26164697	sweet		<nnxnp>	No	Yes	Yes	-	-		1	106.803		1	76.727		<lmxll>	Yes	No	Yes	1	74.179		-	-		1	73.689
ss490547003	RosBREED_snp_sweet_cherry_Pp1_26215806	1	26215806	sweet		<nnxnp>	No	Yes	Yes	-	-		1	106.803		1	76.727		<lmxll>	Yes	No	Yes	1	75.043		-	-		1	74.52
ss490547059	RosBREED_snp_sweet_cherry_Pp1_27021757	1	27021757	sweet		<nnxnp>	No	Yes	Yes	-	-		1	109.022		1	78.199		-	No	No	No	-	-		-	-		-	-
ss490546358	RosBREED_snp_tart_cherry_a_Pp1_27067377	1	27067377	sour	avium	<nnxnp>	No	Yes	Yes	-	-		1	109.022		1	78.199		-	Yes	Yes	Yes	-	-		-	-		-	-
ss490547111	RosBREED_snp_sweet_cherry_Pp1_27714539	1	27714539	sweet		<hkxhk>	Yes	Yes	Yes	-	-		-	-		-	-		<hkxhk>	Yes	Yes	Yes	-	-		-	-		1	78.232
ss490559197	RosCOS1756-104_snp_sweet_cherry_Pp1_27721194	1	27721194	sweet		<hkxhk>	Yes	Yes	Yes	-	-		-	-		-	-		<hkxhk>	Yes	Yes	Yes	-	-		-	-		1	78.232
ss490547123	RosBREED_snp_sweet_cherry_Pp1_27968875	1	27968875	sweet		<nnxnp>	No	Yes	Yes	-	-		1	113.042		1	83.064		-	No	No	No	-	-		-	-		-	-
ss490547194	RosBREED_snp_sweet_cherry_Pp1_29638469	1	29638469	sweet		<lmxll>	Yes	No	Yes	1	96.061		-	-		-	-		<nnxnp>	No	Yes	Yes	-	-		1	79.737		-	-
ss490547244	RosBREED_snp_sweet_cherry_Pp1_30716095	1	30716095	sweet		<lmxll>	Yes	No	Yes	1	104.245		-	-		1	88.325		<nnxnp>	No	Yes	Yes	-	-		1	88.188		-	-
ss490559468	RosCOS3802-247_snp_sweet_cherry_Pp1_30725127	1	30725127	sweet		<lmxll>	Yes	No	Yes	1	104.245		-	-		1	88.325		<nnxnp>	No	Yes	Yes	-	-		1	88.188		-	-
ss490559252	RosCOS2354-264_snp_sweet_cherry_Pp1_30895488	1	30895488	sweet		-	No	No	No	-	-		-	-		-	-		<nnxnp>	No	Yes	Yes	-	-		1	89.042		-	-
ss490547271	RosBREED_snp_sweet_cherry_Pp1_31301016	1	31301016	sweet		<nnxnp>	No	Yes	Yes	-	-		1	124.404		1	92.004		<lmxll>	Yes	No	Yes	1	90.637		-	-		1	90.55
ss490547279	RosBREED_snp_sweet_cherry_Pp1_31467287	1	31467287	sweet		<nnxnp>	No	Yes	Yes	-	-		1	125.49		1	94.416		<lmxll>	Yes	No	Yes	1	91.53		-	-		1	91.521
ss490547287	RosBREED_snp_sweet_cherry_Pp1_31633964	1	31633964	sweet		<hkxhk>	Yes	Yes	Yes	-	-		-	-		-	-		<hkxhk>	Yes	Yes	Yes	-	-		-	-		1	94.457
ss490547294	RosBREED_snp_sweet_cherry_Pp1_31805500	1	31805500	sweet		<lmxll>	Yes	No	Yes	1	114.129		-	-		1	98.203		<hkxhk>	Yes	Yes	Yes	-	-		-	-		1	94.857
ss490547298	RosBREED_snp_sweet_cherry_Pp1_31881572	1	31881572	sweet		<lmxll>	Yes	No	Yes	1	114.129		-	-		1	98.203		<hkxhk>	Yes	Yes	Yes	-	-		-	-		1	94.857
ss490547302	RosBREED_snp_sweet_cherry_Pp1_31975500	1	31975500	sweet		<nnxnp>	No	Yes	Yes	-	-		1	128.672		1	100.556		<lmxll>	Yes	No	Yes	1	92.399		-	-		1	92.424
ss490547306	RosBREED_snp_sweet_cherry_Pp1_32053318	1	32053318	sweet		<hkxhk>	Yes	Yes	Yes	-	-		-	-		-	-		<hkxhk>	Yes	Yes	Yes	-	-		-	-		1	94.857
ss490547329	RosBREED_snp_sweet_cherry_Pp1_32180757	1	32180757	sweet		<nnxnp>	No	Yes	Yes	-	-		1	129.763		1	101.534		<lmxll>	Yes	No	Yes	1	92.399		-	-		1	92.424
ss490547337	RosBREED_snp_sweet_cherry_Pp1_32207329	1	32207329	sweet		<nnxnp>	No	Yes	Yes	-	-		1	132.568		1	101.534		-	No	No	No	-	-		-	-		-	-
ss490547341	RosBREED_snp_sweet_cherry_Pp1_32218975	1	32218975	sweet		<nnxnp>	No	Yes	Yes	-	-		1	132.568		1	101.534		-	No	No	No	-	-		-	-		-	-
ss490547345	RosBREED_snp_sweet_cherry_Pp1_32236350	1	32236350	sweet		<hkxhk>	Yes	Yes	Yes	-	-		-	-		-	-		<nnxnp>	No	Yes	Yes	-	-		1	95.854		1	95.413
ss490547352	RosBREED_snp_sweet_cherry_Pp1_32270077	1	32270077	sweet		<lmxll>	Yes	No	Yes	1	116.443		-	-		1	100.482		<hkxhk>	Yes	Yes	Yes	-	-		-	-		-	-
ss490546504	RosBREED_snp_tart_cherry_a_Pp1_32362282	1	32362282	sour	avium	<nnxnp>	No	Yes	Yes	-	-		1	134.882		1	103.771		-	No	No	No	-	-		-	-		-	-
ss490547391	RosBREED_snp_sweet_cherry_Pp1_32460426	1	32460426	sweet		-	No	No	No	-	-		-	-		-	-		<lmxll>	Yes	No	Yes	1	93.266		-	-		1	93.165
ss490559347	RosCOS2753-188_snp_sweet_cherry_Pp1_32621488	1	32621488	sweet		<lmxll>	Yes	No	Yes	1	116.443		-	-		1	100.482		<nnxnp>	No	Yes	Yes	-	-		1	96.699		1	96.3
ss490559350	RosCOS2753-232_snp_sweet_cherry_Pp1_32621532	1	32621532	sweet		<lmxll>	Yes	No	Yes	1	116.443		-	-		1	100.482		<nnxnp>	No	Yes	Yes	-	-		1	96.699		1	96.3
ss490547421	RosBREED_snp_sweet_cherry_Pp1_32635893	1	32635893	sweet		<nnxnp>	No	Yes	Yes	-	-		1	137.085		1	105.974		-	No	No	No	-	-		-	-		-	-
ss490547453	RosBREED_snp_sweet_cherry_Pp1_32759983	1	32759983	sweet		-	No	No	No	-	-		-	-		-	-		<nnxnp>	No	Yes	Yes	-	-		1	97.551		1	96.3
ss490547479	RosBREED_snp_sweet_cherry_Pp1_32866299	1	32866299	sweet		<lmxll>	Yes	No	Yes	1	118.573		-	-		1	102.582		-	No	No	No	-	-		-	-		-	-
ss490547487	RosBREED_snp_sweet_cherry_Pp1_32894074	1	32894074	sweet		<lmxll>	Yes	No	Yes	1	119.591		-	-		-	-		<lmxll>	Yes	No	Yes	1	95.631		-	-		1	95.49
ss490547510	RosBREED_snp_sweet_cherry_Pp1_33007179	1	33007179	sweet		<lmxll>	Yes	No	Yes	1	120.098		-	-		1	103.699		<hkxhk>	Yes	Yes	Yes	-	-		-	-		-	-
ss490547518	RosBREED_snp_sweet_cherry_Pp1_33035979	1	33035979	sweet		<hkxhk>	Yes	Yes	Yes	-	-		-	-		-	-		<nnxnp>	No	Yes	Yes	-	-		1	99.257		1	98.351
ss490547522	RosBREED_snp_sweet_cherry_Pp1_33040649	1	33040649	sweet		<lmxll>	Yes	No	Yes	1	121.58		-	-		1	104.817		-	No	No	No	-	-		-	-		-	-
ss490547530	RosBREED_snp_sweet_cherry_Pp1_33075219	1	33075219	sweet		<lmxll>	Yes	No	Yes	1	121.58		-	-		1	104.817		-	No	No	No	-	-		-	-		-	-
ss490559328	RosCOS2622-075_snp_sweet_cherry_Pp1_33117964	1	33117964	sweet		<lmxll>	Yes	No	Yes	1	120.952		-	-		-	-		<lmxll>	Yes	No	Yes	1	96.465		-	-		1	96.37
ss490547537	RosBREED_snp_sweet_cherry_Pp1_33122407	1	33122407	sweet		<lmxll>	Yes	No	Yes	1	121.58		-	-		1	104.817		-	No	No	No	-	-		-	-		-	-
ss490547588	RosBREED_snp_sweet_cherry_Pp1_33345349	1	33345349	sweet		-	No	No	No	-	-		-	-		-	-		<nnxnp>	No	Yes	Yes	-	-		1	101.752		-	-
ss490547592	RosBREED_snp_sweet_cherry_Pp1_33358731	1	33358731	sweet		-	No	No	No	-	-		-	-		-	-		<nnxnp>	No	Yes	Yes	-	-		1	101.752		-	-
ss490547596	RosBREED_snp_sweet_cherry_Pp1_33379241	1	33379241	sweet		-	No	No	No	-	-		-	-		-	-		<nnxnp>	No	Yes	Yes	-	-		1	102.598		1	101.67
ss490547599	RosBREED_snp_sweet_cherry_Pp1_33392756	1	33392756	sweet		-	No	No	No	-	-		-	-		-	-		<nnxnp>	No	Yes	Yes	-	-		1	102.598		1	101.67
ss490547623	RosBREED_snp_sweet_cherry_Pp1_33509674	1	33509674	sweet		<lmxll>	Yes	No	Yes	1	122.674		-	-		1	105.921		-	No	No	No	-	-		-	-		-	-
ss490547659	RosBREED_snp_sweet_cherry_Pp1_33790546	1	33790546	sweet		<hkxhk>	Yes	Yes	Yes	-	-		-	-		-	-		<nnxnp>	No	Yes	Yes	-	-		1	105.133		-	-
ss490559168	RosCOS1612-172_snp_sweet_cherry_Pp1_34168048	1	34168048	sweet		<lmxll>	Yes	No	Yes	1	126.031		-	-		1	109.295		<lmxll>	Yes	No	Yes	1	103.181		-	-		1	102.678
ss490559153	RosCOS1549-533_snp_sweet_cherry_Pp1_34192653	1	34192653	sweet		<lmxll>	Yes	No	Yes	1	126.031		-	-		1	109.295		<lmxll>	Yes	No	Yes	1	104.025		-	-		1	103.473
ss490559118	RosCOS1520-129_snp_sweet_cherry_Pp1_34197844	1	34197844	sweet		<lmxll>	Yes	No	Yes	1	126.031		-	-		1	109.295		<lmxll>	Yes	No	Yes	1	104.025		-	-		1	103.473
ss490546621	RosBREED_snp_tart_cherry_a_Pp1_34430805	1	34430805	sour	avium	<nnxnp>	No	Yes	Yes	-	-		1	141.849		1	111.141		<lmxll>	Yes	No	Yes	1	104.025		-	-		1	103.473
ss490547781	RosBREED_snp_sweet_cherry_Pp1_34439073	1	34439073	sweet		-	No	No	No	-	-		-	-		-	-		<lmxll>	Yes	No	Yes	1	104.025		-	-		1	103.473
ss490547805	RosBREED_snp_sweet_cherry_Pp1_34638796	1	34638796	sweet		<nnxnp>	No	Yes	Yes	-	-		1	141.849		1	111.141		-	No	No	No	-	-		-	-		-	-
ss490546637	RosBREED_snp_tart_cherry_a_Pp1_34741316	1	34741316	sour	avium	<lmxll>	Yes	No	Yes	1	126.031		-	-		1	109.295		-	No	No	No	-	-		-	-		-	-
ss490547828	RosBREED_snp_sweet_cherry_Pp1_34829029	1	34829029	sweet		<nnxnp>	No	Yes	Yes	-	-		1	141.849		1	111.141		-	No	No	No	-	-		-	-		-	-
ss490546645	RosBREED_snp_tart_cherry_a_Pp1_34916586	1	34916586	sour	avium	<lmxll>	Yes	No	Yes	1	129.701		-	-		1	113.371		<nnxnp>	No	Yes	Yes	-	-		1	108.599		-	-
ss490558837	RosCOS0502-212_snp_sweet_cherry_Pp1_35635315	1	35635315	sweet		<nnxnp>	No	Yes	Yes	-	-		-	-		1	113.586		<lmxll>	Yes	No	Yes	1	110.192		-	-		1	109.704
ss490558834	RosCOS0502-134_snp_sweet_cherry_Pp1_35635393	1	35635393	sweet		<nnxnp>	No	Yes	Yes	-	-		-	-		1	113.586		<lmxll>	Yes	No	Yes	1	110.192		-	-		1	109.704
ss490546694	RosBREED_snp_tart_cherry_a_Pp1_35888929	1	35888929	sour	avium	<hkxhk>	Yes	Yes	Yes	-	-		-	-		-	-		<lmxll>	Yes	No	Yes	1	111.867		-	-		1	111.37
ss490548010	RosBREED_snp_sweet_cherry_Pp1_36188884	1	36188884	sweet		<lmxll>	Yes	No	Yes	-	-		-	-		-	-		<lmxll>	Yes	No	Yes	1	111.645		-	-		1	111.13
ss490548026	RosBREED_snp_sweet_cherry_Pp1_36293674	1	36293674	sweet		-	No	No	No	-	-		-	-		-	-		<lmxll>	Yes	No	Yes	1	111.867		-	-		1	111.37
ss490548030	RosBREED_snp_sweet_cherry_Pp1_36319573	1	36319573	sweet		<nnxnp>	No	Yes	Yes	-	-		1	146.53		1	115.61		<lmxll>	Yes	No	Yes	1	111.867		-	-		1	111.37
ss490548044	RosBREED_snp_sweet_cherry_Pp1_36415494	1	36415494	sweet		<lmxll>	Yes	No	Yes	1	142.031		-	-		1	125.221		-	No	No	No	-	-		-	-		-	-
ss490548081	RosBREED_snp_sweet_cherry_Pp1_36588456	1	36588456	sweet		-	No	No	No	-	-		-	-		-	-		<nnxnp>	No	Yes	Yes	-	-		1	110.845		-	-
ss490548117	RosBREED_snp_sweet_cherry_Pp1_36725185	1	36725185	sweet		<nnxnp>	No	Yes	Yes	-	-		1	147.689		1	116.72		<nnxnp>	No	Yes	Yes	-	-		1	110.845		-	-
ss490548121	RosBREED_snp_sweet_cherry_Pp1_36738631	1	36738631	sweet		<nnxnp>	No	Yes	Yes	-	-		1	147.689		1	116.72		<nnxnp>	No	Yes	Yes	-	-		1	110.845		-	-
ss490548153	RosBREED_snp_sweet_cherry_Pp1_36865299	1	36865299	sweet		<hkxhk>	Yes	Yes	Yes	-	-		-	-		-	-		<nnxnp>	No	Yes	Yes	-	-		1	110.845		-	-
ss490546766	RosBREED_snp_tart_cherry_a_Pp1_36919612	1	36919612	sour	avium	<lmxll>	Yes	No	Yes	1	145.965		-	-		1	128.995		-	No	No	No	-	-		-	-		-	-
ss490546774	RosBREED_snp_tart_cherry_a_Pp1_36959467	1	36959467	sour	avium	<lmxll>	Yes	No	Yes	1	145.965		-	-		1	128.995		-	No	No	No	-	-		-	-		-	-
ss490548173	RosBREED_snp_sweet_cherry_Pp1_36967784	1	36967784	sweet		<lmxll>	Yes	No	Yes	1	145.965		-	-		1	128.995		-	No	No	No	-	-		-	-		-	-
ss490548183	RosBREED_snp_sweet_cherry_Pp1_36993407	1	36993407	sweet		-	No	No	No	-	-		-	-		-	-		<lmxll>	Yes	No	Yes	1	114.824		-	-		1	114.326
ss490558950	RosCOS1169-212_snp_sweet_cherry_Pp1_37078592	1	37078592	sweet		<hkxhk>	Yes	Yes	Yes	-	-		-	-		-	-		<hkxhk>	Yes	Yes	Yes	-	-		-	-		1	117.347
ss490546786	RosBREED_snp_tart_cherry_a_Pp1_37638086	1	37638086	sour	avium	<lmxll>	Yes	No	Yes	1	149.037		-	-		1	132.155		-	No	No	No	-	-		-	-		-	-
ss490546794	RosBREED_snp_tart_cherry_a_Pp1_38376904	1	38376904	sour	avium	<nnxnp>	No	Yes	Yes	-	-		1	156.961		1	126.14		<nnxnp>	No	Yes	Yes	-	-		1	114.482		-	-
ss490559022	RosCOS1312-113_snp_sweet_cherry_Pp1_39523863	1	39523863	sweet		<nnxnp>	No	Yes	Yes	-	-		1	159.593		1	128.516		-	No	No	No	-	-		-	-		-	-
ss490548285	RosBREED_snp_sweet_cherry_Pp1_39922772	1	39922772	sweet		<lmxll>	Yes	No	Yes	1	153.944		-	-		1	136.863		<nnxnp>	No	Yes	Yes	-	-		1	122.755		-	-
ss490548289	RosBREED_snp_sweet_cherry_Pp1_40057233	1	40057233	sweet		<lmxll>	Yes	No	Yes	1	153.953		-	-		1	136.898		<nnxnp>	No	Yes	Yes	-	-		1	122.251		-	-
ss490546833	RosBREED_snp_tart_cherry_a_Pp1_40061065	1	40061065	sour	avium	<nnxnp>	No	Yes	Yes	-	-		1	160.302		1	129.225		-	No	No	No	-	-		-	-		-	-
ss490546845	RosBREED_snp_tart_cherry_a_Pp1_40555324	1	40555324	sour	avium	-	No	No	No	-	-		-	-		-	-		<nnxnp>	No	Yes	Yes	-	-		1	125.6		1	123.876
ss490548311	RosBREED_snp_sweet_cherry_Pp1_40699743	1	40699743	sweet		<lmxll>	Yes	No	Yes	1	157.744		-	-		1	140.507		-	No	No	No	-	-		-	-		-	-
ss490559237	RosCOS2041-499_snp_sweet_cherry_Pp1_40862742	1	40862742	sweet		<lmxll>	Yes	No	Yes	1	161.416		-	-		1	143.974		-	No	No	No	-	-		-	-		-	-
ss490548323	RosBREED_snp_sweet_cherry_Pp1_41134415	1	41134415	sweet		<lmxll>	Yes	No	Yes	1	161.416		-	-		1	143.974		-	No	No	No	-	-		-	-		-	-
ss490548360	RosBREED_snp_sweet_cherry_Pp1_42337214	1	42337214	sweet		<lmxll>	Yes	No	Yes	1	189.7		-	-		1	171.932		<nnxnp>	No	Yes	Yes	-	-		1	136.378		-	-
ss490559428	RosCOS3738-215_snp_sweet_cherry_Pp1_42355743	1	42355743	sweet		-	No	No	No	-	-		-	-		-	-		<nnxnp>	No	Yes	Yes	-	-		1	136.378		-	-
ss490548373	RosBREED_snp_sweet_cherry_Pp1_42731565	1	42731565	sweet		<lmxll>	Yes	No	Yes	1	187.414		-	-		1	169.723		-	No	No	No	-	-		-	-		-	-
ss490559413	RosCOS3706-086_snp_sweet_cherry_Pp1_42901172	1	42901172	sweet		-	No	No	No	-	-		-	-		-	-		<nnxnp>	No	Yes	Yes	-	-		1	133.87		-	-
ss490559028	RosCOS1315-155_snp_sweet_cherry_Pp1_43223890	1	43223890	sweet		-	No	No	No	-	-		-	-		-	-		<nnxnp>	No	Yes	Yes	-	-		1	133.87		-	-
ss490559070	RosCOS1405-103_snp_sweet_cherry_Pp1_43353354	1	43353354	sweet		<lmxll>	Yes	No	Yes	1	185.895		-	-		1	168.339		<hkxhk>	Yes	Yes	Yes	-	-		-	-		-	-
ss490546889	RosBREED_snp_tart_cherry_a_Pp1_43556762	1	43556762	sour	avium	-	No	No	No	-	-		-	-		-	-		<nnxnp>	No	Yes	Yes	-	-		1	133.87		-	-
ss490548402	RosBREED_snp_sweet_cherry_Pp1_43706470	1	43706470	sweet		-	No	No	No	-	-		-	-		-	-		<lmxll>	Yes	No	Yes	1	136.734		-	-		1	136.156
ss490558932	RosCOS1139-146_snp_sweet_cherry_Pp1_43832684	1	43832684	sweet		<lmxll>	Yes	No	Yes	1	182.721		-	-		1	165.165		<hkxhk>	Yes	Yes	Yes	-	-		-	-		-	-
ss490548414	RosBREED_snp_sweet_cherry_Pp1_43863991	1	43863991	sweet		<lmxll>	Yes	No	Yes	1	182.721		-	-		1	165.165		-	No	No	No	-	-		-	-		-	-
ss490548418	RosBREED_snp_sweet_cherry_Pp1_43875207	1	43875207	sweet		<lmxll>	Yes	No	Yes	1	182.721		-	-		1	165.165		<lmxll>	Yes	No	Yes	1	135.893		-	-		1	135.338
ss490548430	RosBREED_snp_sweet_cherry_Pp1_43975890	1	43975890	sweet		-	No	No	No	-	-		-	-		-	-		<nnxnp>	No	Yes	Yes	-	-		1	133.023		-	-
ss490558982	RosCOS1232-306_snp_sweet_cherry_Pp1_44008459	1	44008459	sweet		<lmxll>	Yes	No	Yes	1	181.583		-	-		1	164.023		<hkxhk>	Yes	Yes	Yes	-	-		-	-		1	136.043
ss490558979	RosCOS1232-203_snp_sweet_cherry_Pp1_44008562	1	44008562	sweet		<lmxll>	Yes	No	Yes	1	181.583		-	-		1	164.023		<hkxhk>	Yes	Yes	Yes	-	-		-	-		-	-
ss490558976	RosCOS1232-107_snp_sweet_cherry_Pp1_44008658	1	44008658	sweet		<lmxll>	Yes	No	Yes	1	181.583		-	-		1	164.023		<hkxhk>	Yes	Yes	Yes	-	-		-	-		-	-
ss490548444	RosBREED_snp_sweet_cherry_Pp1_44045161	1	44045161	sweet		<lmxll>	Yes	No	Yes	1	181.583		-	-		1	164.023		<hkxhk>	Yes	Yes	Yes	-	-		-	-		-	-
ss490548448	RosBREED_snp_sweet_cherry_Pp1_44090182	1	44090182	sweet		<lmxll>	Yes	No	Yes	1	180.445		-	-		1	162.885		-	Yes	No	Yes	-	-		-	-		-	-
ss490548452	RosBREED_snp_sweet_cherry_Pp1_44132511	1	44132511	sweet		-	No	No	No	-	-		-	-		-	-		<nnxnp>	No	Yes	Yes	-	-		1	133.023		-	-
ss490548460	RosBREED_snp_sweet_cherry_Pp1_44247150	1	44247150	sweet		-	No	No	No	-	-		-	-		-	-		<lmxll>	Yes	No	Yes	1	135.052		-	-		1	134.47
ss490546908	RosBREED_snp_tart_cherry_a_Pp1_44564237	1	44564237	sour	avium	<hkxhk>	Yes	Yes	Yes	-	-		-	-		-	-		<lmxll>	Yes	No	Yes	1	135.052		-	-		1	134.47
ss490548488	RosBREED_snp_sweet_cherry_Pp1_44565586	1	44565586	sweet		<hkxhk>	Yes	Yes	Yes	-	-		-	-		-	-		<lmxll>	Yes	No	Yes	1	135.052		-	-		1	134.47
ss490548497	RosBREED_snp_sweet_cherry_Pp1_44648246	1	44648246	sweet		-	No	No	No	-	-		-	-		-	-		<lmxll>	Yes	No	Yes	1	135.052		-	-		1	134.47
ss490548501	RosBREED_snp_sweet_cherry_Pp1_44685238	1	44685238	sweet		<lmxll>	Yes	No	Yes	1	173.952		-	-		-	-		<nnxnp>	No	Yes	Yes	-	-		1	132.171		-	-
ss490548506	RosBREED_snp_sweet_cherry_Pp1_44719900	1	44719900	sweet		-	No	No	No	-	-		-	-		-	-		<lmxll>	Yes	No	Yes	1	134.211		-	-		1	133.613
ss490548510	RosBREED_snp_sweet_cherry_Pp1_44764542	1	44764542	sweet		<lmxll>	Yes	No	Yes	1	173.952		-	-		-	-		<hkxhk>	Yes	Yes	Yes	-	-		-	-		-	-
ss490546919	RosBREED_snp_tart_cherry_a_Pp1_44823707	1	44823707	sour	avium	<lmxll>	Yes	No	Yes	1	173.952		-	-		-	-		<lmxll>	Yes	No	Yes	1	133.367		-	-		1	132.783
ss490548538	RosBREED_snp_sweet_cherry_Pp1_45028492	1	45028492	sweet		-	No	No	No	-	-		-	-		-	-		<lmxll>	Yes	No	Yes	1	133.367		-	-		1	132.783
ss490548551	RosBREED_snp_sweet_cherry_Pp1_45163766	1	45163766	sweet		<nnxnp>	No	Yes	Yes	-	-		1	184.899		1	161.899		<hkxhk>	Yes	Yes	Yes	-	-		-	-		-	-
ss490548555	RosBREED_snp_sweet_cherry_Pp1_45210413	1	45210413	sweet		-	No	No	No	-	-		-	-		-	-		<nnxnp>	No	Yes	Yes	-	-		1	132.171		-	-
ss490559090	RosCOS1448-113_snp_sweet_cherry_Pp1_45226245	1	45226245	sweet		<nnxnp>	No	Yes	Yes	-	-		1	180.289		1	160.289		-	No	No	No	-	-		-	-		-	-
ss490548567	RosBREED_snp_sweet_cherry_Pp1_45402154	1	45402154	sweet		<nnxnp>	No	Yes	Yes	-	-		1	180.289		1	160.289		<lmxll>	Yes	No	Yes	1	133.367		-	-		1	132.783
ss490559081	RosCOS1409-570_snp_sweet_cherry_Pp1_45469715	1	45469715	sweet		<lmxll>	Yes	No	Yes	1	173.952		-	-		1	157.024		-	No	No	No	-	-		-	-		-	-
ss490548571	RosBREED_snp_sweet_cherry_Pp1_45473214	1	45473214	sweet		<lmxll>	Yes	No	Yes	1	173.952		-	-		-	-		-	No	No	No	-	-		-	-		-	-
ss490559325	RosCOS2618-113_snp_sweet_cherry_Pp1_45473668	1	45473668	sweet		<lmxll>	Yes	No	Yes	1	173.952		-	-		-	-		-	No	No	No	-	-		-	-		-	-
ss490546947	RosBREED_snp_tart_cherry_a_Pp1_45498179	1	45498179	sour	avium	<lmxll>	Yes	No	Yes	1	173.952		-	-		-	-		-	No	No	No	-	-		-	-		-	-
ss490548575	RosBREED_snp_sweet_cherry_Pp1_45535084	1	45535084	sweet		<lmxll>	Yes	No	Yes	1	173.952		-	-		1	157.024		-	No	No	No	-	-		-	-		-	-
ss490548589	RosBREED_snp_sweet_cherry_Pp1_45633267	1	45633267	sweet		<lmxll>	Yes	No	Yes	1	174.21		-	-		-	-		<lmxll>	Yes	No	Yes	1	129.93		-	-		1	129.295
ss490548593	RosBREED_snp_sweet_cherry_Pp1_45680542	1	45680542	sweet		<lmxll>	Yes	No	Yes	1	175.454		-	-		-	-		<hkxhk>	Yes	Yes	Yes	-	-		-	-		-	-
ss490559189	RosCOS1627-070_snp_sweet_cherry_Pp1_45682217	1	45682217	sweet		<lmxll>	Yes	No	Yes	1	175.454		-	-		-	-		<hkxhk>	Yes	Yes	Yes	-	-		-	-		-	-
ss490548597	RosBREED_snp_sweet_cherry_Pp1_45720052	1	45720052	sweet		-	No	No	No	-	-		-	-		-	-		<lmxll>	Yes	No	Yes	1	128.172		-	-		1	127.555
ss490546951	RosBREED_snp_tart_cherry_a_Pp1_45748141	1	45748141	sour	avium	<lmxll>	Yes	No	Yes	1	174.21		-	-		-	-		-	No	No	No	-	-		-	-		-	-
ss490548614	RosBREED_snp_sweet_cherry_Pp1_45924398	1	45924398	sweet		<lmxll>	Yes	No	Yes	1	170.954		-	-		-	-		<hkxhk>	Yes	Yes	Yes	-	-		-	-		-	-
ss490548655	RosBREED_snp_sweet_cherry_Pp1_46402818	1	46402818	sweet		-	No	No	No	-	-		-	-		-	-		<nnxnp>	No	Yes	Yes	-	-		1	130.64		1	129.322
ss490548680	RosBREED_snp_sweet_cherry_Pp1_46635504	1	46635504	sweet		<lmxll>	Yes	No	Yes	1	168.614		-	-		1	151.042		-	No	No	No	-	-		-	-		-	-
ss490548745	RosBREED_snp_sweet_cherry_Pp2_00911589	2	911589	sweet		<lmxll>	Yes	No	Yes	2	0		-	-		2	0		-	No	No	No	-	-		-	-		-	-
ss490548761	RosBREED_snp_sweet_cherry_Pp2_01170277	2	1170277	sweet		<nnxnp>	No	Yes	Yes	-	-		2	0		2	1.498		-	No	No	No	-	-		-	-		-	-
ss490548765	RosBREED_snp_sweet_cherry_Pp2_01221960	2	1221960	sweet		-	No	No	No	-	-		-	-		-	-		<lmxll>	Yes	No	Yes	2	3.38		-	-		-	-
ss490548789	RosBREED_snp_sweet_cherry_Pp2_01653466	2	1653466	sweet		-	No	No	No	-	-		-	-		-	-		<lmxll>	Yes	No	Yes	2	4.973		-	-		2	8.913
ss490548825	RosBREED_snp_sweet_cherry_Pp2_02164751	2	2164751	sweet		<lmxll>	Yes	No	Yes	2	4.936		-	-		2	4.718		<lmxll>	Yes	No	Yes	2	5.345		-	-		2	9.277
ss490548841	RosBREED_snp_sweet_cherry_Pp2_02373744	2	2373744	sweet		-	No	No	No	-	-		-	-		-	-		<lmxll>	Yes	No	Yes	2	6.186		-	-		2	10.303
ss490548888	RosBREED_snp_sweet_cherry_Pp2_03229768	2	3229768	sweet		-	No	No	No	-	-		-	-		-	-		<nnxnp>	No	Yes	Yes	-	-		2	63.08		-	-
ss490548892	RosBREED_snp_sweet_cherry_Pp2_03396708	2	3396708	sweet		<lmxll>	Yes	No	Yes	2	13.022		-	-		-	-		<hkxhk>	Yes	Yes	Yes	-	-		-	-		-	-
ss490548900	RosBREED_snp_sweet_cherry_Pp2_03488474	2	3488474	sweet		<nnxnp>	No	Yes	Yes	-	-		2	14.601		2	15.903		<hkxhk>	Yes	Yes	Yes	-	-		-	-		2	9.667
ss490548916	RosBREED_snp_sweet_cherry_Pp2_04230797	2	4230797	sweet		-	No	No	No	-	-		-	-		-	-		<lmxll>	Yes	No	Yes	2	10.391		-	-		2	14.788
ss490548920	RosBREED_snp_sweet_cherry_Pp2_04354053	2	4354053	sweet		-	No	No	No	-	-		-	-		-	-		<nnxnp>	No	Yes	Yes	-	-		2	59.686		2	0
ss490548928	RosBREED_snp_sweet_cherry_Pp2_04953599	2	4953599	sweet		-	No	No	No	-	-		-	-		-	-		<lmxll>	Yes	No	Yes	2	10.391		-	-		2	14.788
ss490548935	RosBREED_snp_sweet_cherry_Pp2_05493845	2	5493845	sweet		-	No	No	No	-	-		-	-		-	-		<nnxnp>	No	Yes	Yes	-	-		2	54.662		2	5.168
ss490548939	RosBREED_snp_sweet_cherry_Pp2_05637269	2	5637269	sweet		<nnxnp>	No	Yes	Yes	-	-		2	18.167		2	19.071		-	No	No	No	-	-		-	-		-	-
ss490548962	RosBREED_snp_sweet_cherry_Pp2_07280500	2	7280500	sweet		<nnxnp>	No	Yes	Yes	-	-		2	18.726		2	20.337		-	Yes	No	Yes	-	-		-	-		-	-
ss490558856	RosCOS0541-248_snp_sweet_cherry_Pp2_09280420	2	9280420	sweet		-	No	No	No	-	-		-	-		-	-		<lmxll>	Yes	No	Yes	2	2.525		-	-		2	6.419
ss490558859	RosCOS0541-317_snp_sweet_cherry_Pp2_09280498	2	9280498	sweet		-	No	No	No	-	-		-	-		-	-		<lmxll>	Yes	No	Yes	2	2.525		-	-		2	6.419
ss490558862	RosCOS0541-352_snp_sweet_cherry_Pp2_09280533	2	9280533	sweet		-	No	No	No	-	-		-	-		-	-		<lmxll>	Yes	No	Yes	2	2.525		-	-		2	6.419
ss490548994	RosBREED_snp_sweet_cherry_Pp2_09649536	2	9649536	sweet		<lmxll>	Yes	No	Yes	-	-		-	-		-	-		<lmxll>	Yes	No	Yes	2	0		-	-		2	3.569
ss490549025	RosBREED_snp_sweet_cherry_Pp2_10930583	2	10930583	sweet		<lmxll>	Yes	No	Yes	2	16.459		-	-		2	16.424		<nnxnp>	No	Yes	Yes	-	-		2	48.784		2	11.635
ss490549037	RosBREED_snp_sweet_cherry_Pp2_11540955	2	11540955	sweet		<lmxll>	Yes	No	Yes	2	16.459		-	-		2	16.424		<nnxnp>	No	Yes	Yes	-	-		2	47.04		2	13.487
ss490549048	RosBREED_snp_sweet_cherry_Pp2_12244944	2	12244944	sweet		<lmxll>	Yes	No	Yes	2	18.705		-	-		2	18.728		-	No	No	No	-	-		-	-		-	-
ss490549052	RosBREED_snp_sweet_cherry_Pp2_12407490	2	12407490	sweet		<lmxll>	Yes	No	Yes	2	19.857		-	-		2	19.878		<hkxhk>	Yes	Yes	Yes	-	-		-	-		2	19.297
ss490559390	RosCOS3437-232_snp_sweet_cherry_Pp2_12408002	2	12408002	sweet		<lmxll>	Yes	No	Yes	2	19.857		-	-		2	19.878		<hkxhk>	Yes	Yes	Yes	-	-		-	-		2	19.297
ss490547139	RosBREED_snp_tart_cherry_a_Pp2_12806308	2	12806308	sour	avium	<lmxll>	Yes	No	Yes	2	22.169		-	-		2	22.121		-	No	No	No	-	-		-	-		-	-
ss490549064	RosBREED_snp_sweet_cherry_Pp2_12857631	2	12857631	sweet		-	No	No	No	-	-		-	-		-	-		<nnxnp>	No	Yes	Yes	-	-		8	72.158		-	-
ss490549077	RosBREED_snp_sweet_cherry_Pp2_13301587	2	13301587	sweet		<hkxhk>	Yes	Yes	Yes	-	-		-	-		5	26.305		-	No	No	No	-	-		-	-		-	-
ss490549109	RosBREED_snp_sweet_cherry_Pp2_14255547	2	14255547	sweet		<lmxll>	Yes	No	Yes	2	24.488		-	-		2	24.43		<hkxhk>	Yes	Yes	Yes	-	-		-	-		2	26.892
ss490547158	RosBREED_snp_tart_cherry_a_Pp2_14471355	2	14471355	sour	avium	<lmxll>	Yes	No	Yes	2	24.488		-	-		2	24.43		<hkxhk>	Yes	Yes	Yes	-	-		-	-		2	28.247
ss490549138	RosBREED_snp_sweet_cherry_Pp2_14926622	2	14926622	sweet		-	No	No	No	-	-		-	-		-	-		<hkxhk>	Yes	Yes	Yes	-	-		-	-		2	28.942
ss490549161	RosBREED_snp_sweet_cherry_Pp2_15040326	2	15040326	sweet		-	No	No	No	-	-		-	-		-	-		<hkxhk>	Yes	Yes	Yes	-	-		-	-		2	28.942
ss490549172	RosBREED_snp_sweet_cherry_Pp2_15084429	2	15084429	sweet		<lmxll>	Yes	No	Yes	2	26.806		-	-		2	26.734		<lmxll>	Yes	No	Yes	2	20.645		-	-		2	26.859
ss490549176	RosBREED_snp_sweet_cherry_Pp2_15090036	2	15090036	sweet		-	No	No	No	-	-		-	-		-	-		<lmxll>	Yes	No	Yes	2	20.645		-	-		2	26.859
ss490549200	RosBREED_snp_sweet_cherry_Pp2_15181737	2	15181737	sweet		-	No	No	No	-	-		-	-		-	-		<lmxll>	Yes	No	Yes	1	67.483		-	-		1	66.983
ss490549219	RosBREED_snp_sweet_cherry_Pp2_15355971	2	15355971	sweet		-	No	No	No	-	-		-	-		-	-		<hkxhk>	Yes	Yes	Yes	-	-		-	-		2	29.716
ss490549227	RosBREED_snp_sweet_cherry_Pp2_15372418	2	15372418	sweet		-	No	No	No	-	-		-	-		-	-		<hkxhk>	Yes	Yes	Yes	-	-		-	-		2	29.716
ss490549238	RosBREED_snp_sweet_cherry_Pp2_15492297	2	15492297	sweet		<lmxll>	Yes	No	Yes	2	27.96		-	-		2	27.89		-	No	No	No	-	-		-	-		-	-
ss490549258	RosBREED_snp_sweet_cherry_Pp2_15624043	2	15624043	sweet		<lmxll>	Yes	No	Yes	2	30.279		-	-		2	30.208		<hkxhk>	Yes	Yes	Yes	-	-		-	-		2	31.915
ss490549278	RosBREED_snp_sweet_cherry_Pp2_15711952	2	15711952	sweet		<lmxll>	Yes	No	Yes	2	30.279		-	-		2	30.208		<hkxhk>	Yes	Yes	Yes	-	-		-	-		2	31.915
ss490549287	RosBREED_snp_sweet_cherry_Pp2_15747822	2	15747822	sweet		<lmxll>	Yes	No	Yes	2	31.458		-	-		2	31.381		<hkxhk>	Yes	Yes	Yes	-	-		-	-		2	32.834
ss490549371	RosBREED_snp_sweet_cherry_Pp2_16098817	2	16098817	sweet		-	No	No	No	-	-		-	-		-	-		<hkxhk>	Yes	Yes	Yes	-	-		-	-		2	34.202
ss490549379	RosBREED_snp_sweet_cherry_Pp2_16118423	2	16118423	sweet		-	No	No	No	-	-		-	-		-	-		<hkxhk>	Yes	Yes	Yes	-	-		-	-		2	34.202
ss490549383	RosBREED_snp_sweet_cherry_Pp2_16142700	2	16142700	sweet		<lmxll>	Yes	No	Yes	2	36.23		-	-		2	36.141		-	No	No	No	-	-		-	-		-	-
ss490549395	RosBREED_snp_sweet_cherry_Pp2_16186079	2	16186079	sweet		-	No	No	No	-	-		-	-		-	-		<hkxhk>	Yes	Yes	Yes	-	-		-	-		2	36.732
ss490549403	RosBREED_snp_sweet_cherry_Pp2_16214114	2	16214114	sweet		-	No	No	No	-	-		-	-		-	-		<nnxnp>	No	Yes	Yes	-	-		2	25.37		2	37.734
ss490549403	RosBREED_snp_sweet_cherry_Pp2_16214114	2	16214114	sweet		-	No	No	No	-	-		-	-		-	-		<nnxnp>	No	Yes	Yes	-	-		2	25.37		2	37.734
ss490549443	RosBREED_snp_sweet_cherry_Pp2_16550340	2	16550340	sweet		-	No	No	No	-	-		-	-		-	-		<nnxnp>	No	Yes	Yes	-	-		2	23.778		2	40.276
ss490559440	RosCOS3748-236_snp_sweet_cherry_Pp2_16615589	2	16615589	sweet		<lmxll>	Yes	No	Yes	2	37.314		-	-		2	37.248		<nnxnp>	No	Yes	Yes	-	-		2	23.778		2	40.276
ss490549474	RosBREED_snp_sweet_cherry_Pp2_16644104	2	16644104	sweet		<lmxll>	Yes	No	Yes	2	38.516		-	-		2	38.433		<nnxnp>	No	Yes	Yes	-	-		2	23.778		2	40.276
ss490549565	RosBREED_snp_sweet_cherry_Pp2_16875339	2	16875339	sweet		-	No	No	No	-	-		-	-		-	-		<lmxll>	Yes	No	Yes	2	32.977		-	-		2	42.927
ss490549569	RosBREED_snp_sweet_cherry_Pp2_16879478	2	16879478	sweet		-	No	No	No	-	-		-	-		-	-		<lmxll>	Yes	No	Yes	2	32.977		-	-		2	42.927
ss490549598	RosBREED_snp_sweet_cherry_Pp2_16990047	2	16990047	sweet		<lmxll>	Yes	No	Yes	2	42.454		-	-		2	42.38		-	No	No	No	-	-		-	-		-	-
ss490549701	RosBREED_snp_sweet_cherry_Pp2_17560308	2	17560308	sweet		<lmxll>	Yes	No	Yes	2	47.908		-	-		2	47.767		-	No	No	No	-	-		-	-		-	-
ss490549709	RosBREED_snp_sweet_cherry_Pp2_17560969	2	17560969	sweet		<lmxll>	Yes	No	Yes	2	47.908		-	-		2	47.767		-	No	No	No	-	-		-	-		-	-
ss490549713	RosBREED_snp_sweet_cherry_Pp2_17561194	2	17561194	sweet		<lmxll>	Yes	No	Yes	2	47.908		-	-		2	47.767		-	No	No	No	-	-		-	-		-	-
ss490549756	RosBREED_snp_sweet_cherry_Pp2_17731307	2	17731307	sweet		<lmxll>	Yes	No	Yes	2	47.908		-	-		2	47.767		-	No	No	No	-	-		-	-		-	-
ss490549760	RosBREED_snp_sweet_cherry_Pp2_17736916	2	17736916	sweet		<lmxll>	Yes	No	Yes	2	47.908		-	-		2	47.767		-	No	No	No	-	-		-	-		-	-
ss490549776	RosBREED_snp_sweet_cherry_Pp2_17783130	2	17783130	sweet		<lmxll>	Yes	No	Yes	2	47.908		-	-		2	47.767		-	No	No	No	-	-		-	-		-	-
ss490549789	RosBREED_snp_sweet_cherry_Pp2_17791585	2	17791585	sweet		-	No	No	No	-	-		-	-		-	-		<lmxll>	Yes	No	Yes	4	33.207		-	-		4	38.696
ss490549793	RosBREED_snp_sweet_cherry_Pp2_17834410	2	17834410	sweet		<lmxll>	Yes	No	Yes	2	47.908		-	-		2	47.767		-	No	No	No	-	-		-	-		-	-
ss490549797	RosBREED_snp_sweet_cherry_Pp2_17835891	2	17835891	sweet		<lmxll>	Yes	No	Yes	2	47.908		-	-		2	47.767		-	No	No	No	-	-		-	-		-	-
ss490549817	RosBREED_snp_sweet_cherry_Pp2_17995701	2	17995701	sweet		<lmxll>	Yes	No	Yes	2	47.908		-	-		2	47.767		-	No	No	No	-	-		-	-		-	-
ss490547254	RosBREED_snp_tart_cherry_a_Pp2_17998106	2	17998106	sour	avium	<lmxll>	Yes	No	Yes	2	47.908		-	-		2	47.767		-	No	No	No	-	-		-	-		-	-
ss490549829	RosBREED_snp_sweet_cherry_Pp2_18002445	2	18002445	sweet		<lmxll>	Yes	No	Yes	2	47.908		-	-		2	47.767		-	No	No	No	-	-		-	-		-	-
ss490549837	RosBREED_snp_sweet_cherry_Pp2_18149310	2	18149310	sweet		<lmxll>	Yes	No	Yes	2	47.908		-	-		2	47.767		-	No	No	No	-	-		-	-		-	-
ss490558999	RosCOS1276-211_snp_sweet_cherry_Pp2_18681519	2	18681519	sweet		<nnxnp>	No	Yes	Yes	-	-		2	38.793		2	39.753		<lmxll>	Yes	No	Yes	2	43.106		-	-		2	55.9
ss490549912	RosBREED_snp_sweet_cherry_Pp2_18971935	2	18971935	sweet		<nnxnp>	No	Yes	Yes	-	-		2	39.725		2	40.702		<lmxll>	Yes	No	Yes	2	43.874		-	-		-	-
ss490549916	RosBREED_snp_sweet_cherry_Pp2_18988718	2	18988718	sweet		<nnxnp>	No	Yes	Yes	-	-		2	39.725		2	40.702		<lmxll>	Yes	No	Yes	2	43.874		-	-		2	56.778
ss490549932	RosBREED_snp_sweet_cherry_Pp2_19061737	2	19061737	sweet		<nnxnp>	No	Yes	Yes	-	-		2	43.23		2	44.145		<lmxll>	Yes	No	Yes	2	44.7		-	-		2	57.706
ss490549955	RosBREED_snp_sweet_cherry_Pp2_19297736	2	19297736	sweet		<nnxnp>	No	Yes	Yes	-	-		2	44.379		2	45.313		<lmxll>	Yes	No	Yes	2	44.7		-	-		2	57.706
ss490547308	RosBREED_snp_tart_cherry_a_Pp2_19304771	2	19304771	sour	avium	<nnxnp>	No	Yes	Yes	-	-		2	44.379		2	45.313		<lmxll>	Yes	No	Yes	2	44.7		-	-		2	57.706
ss490549971	RosBREED_snp_sweet_cherry_Pp2_19364459	2	19364459	sweet		-	No	No	No	-	-		-	-		-	-		<lmxll>	Yes	No	Yes	2	44.7		-	-		2	57.706
ss490549975	RosBREED_snp_sweet_cherry_Pp2_19384216	2	19384216	sweet		<nnxnp>	No	Yes	Yes	-	-		2	45.524		2	46.485		<lmxll>	Yes	No	Yes	2	44.7		-	-		2	57.706
ss490549999	RosBREED_snp_sweet_cherry_Pp2_19581374	2	19581374	sweet		<nnxnp>	No	Yes	Yes	-	-		-	-		2	47.103		<hkxhk>	Yes	Yes	Yes	-	-		-	-		-	-
ss490547320	RosBREED_snp_tart_cherry_a_Pp2_19629831	2	19629831	sour	avium	<nnxnp>	No	Yes	Yes	-	-		2	46.675		2	47.807		-	No	No	No	-	-		-	-		-	-
ss490550015	RosBREED_snp_sweet_cherry_Pp2_19664779	2	19664779	sweet		<nnxnp>	No	Yes	Yes	-	-		2	48.731		2	49.689		<hkxhk>	Yes	Yes	Yes	-	-		-	-		-	-
ss490550027	RosBREED_snp_sweet_cherry_Pp2_19724366	2	19724366	sweet		-	No	No	No	-	-		-	-		-	-		<nnxnp>	No	Yes	Yes	-	-		2	18.358		-	-
ss490550051	RosBREED_snp_sweet_cherry_Pp2_19869360	2	19869360	sweet		-	No	No	No	-	-		-	-		-	-		<nnxnp>	No	Yes	Yes	-	-		2	18.358		-	-
ss490550063	RosBREED_snp_sweet_cherry_Pp2_20170303	2	20170303	sweet		<nnxnp>	No	Yes	Yes	-	-		2	47.838		2	48.958		<lmxll>	Yes	No	Yes	2	47.129		-	-		2	60.267
ss490550074	RosBREED_snp_sweet_cherry_Pp2_20340464	2	20340464	sweet		<nnxnp>	No	Yes	Yes	-	-		2	49.848		2	50.785		<nnxnp>	No	Yes	Yes	-	-		2	17.517		-	-
ss490550097	RosBREED_snp_sweet_cherry_Pp2_20458193	2	20458193	sweet		-	No	No	No	-	-		-	-		-	-		<nnxnp>	No	Yes	Yes	-	-		2	17.517		2	46.602
ss490547354	RosBREED_snp_tart_cherry_a_Pp2_20470247	2	20470247	sour	avium	-	No	No	No	-	-		-	-		-	-		<nnxnp>	No	Yes	Yes	-	-		2	17.517		-	-
ss490550113	RosBREED_snp_sweet_cherry_Pp2_20600176	2	20600176	sweet		-	No	No	No	-	-		-	-		-	-		<nnxnp>	No	Yes	Yes	-	-		2	14.954		-	-
ss490550117	RosBREED_snp_sweet_cherry_Pp2_20618503	2	20618503	sweet		-	No	No	No	-	-		-	-		-	-		<nnxnp>	No	Yes	Yes	-	-		2	15.052		-	-
ss490559366	RosCOS3258-113_snp_sweet_cherry_Pp2_20619077	2	20619077	sweet		-	No	No	No	-	-		-	-		-	-		<nnxnp>	No	Yes	Yes	-	-		2	15.052		-	-
ss490550125	RosBREED_snp_sweet_cherry_Pp2_20694575	2	20694575	sweet		-	No	No	No	-	-		-	-		-	-		<nnxnp>	No	Yes	Yes	-	-		2	15.052		-	-
ss490550133	RosBREED_snp_sweet_cherry_Pp2_20724836	2	20724836	sweet		-	No	No	No	-	-		-	-		-	-		<nnxnp>	No	Yes	Yes	-	-		2	15.052		-	-
ss490550140	RosBREED_snp_sweet_cherry_Pp2_20758268	2	20758268	sweet		<nnxnp>	No	Yes	Yes	-	-		2	52.469		2	53.509		-	No	No	No	-	-		-	-		-	-
ss490550173	RosBREED_snp_sweet_cherry_Pp2_20925443	2	20925443	sweet		<hkxhk>	Yes	Yes	Yes	-	-		-	-		2	53.741		<lmxll>	Yes	No	Yes	2	52.878		-	-		-	-
ss490550205	RosBREED_snp_sweet_cherry_Pp2_21183989	2	21183989	sweet		<nnxnp>	No	Yes	Yes	-	-		2	55.305		2	56.318		<nnxnp>	No	Yes	Yes	-	-		2	11.81		2	53.69
ss490550213	RosBREED_snp_sweet_cherry_Pp2_21264736	2	21264736	sweet		<nnxnp>	No	Yes	Yes	-	-		2	57.312		2	58.116		<nnxnp>	No	Yes	Yes	-	-		2	11.004		2	54.448
ss490550229	RosBREED_snp_sweet_cherry_Pp2_21486683	2	21486683	sweet		<hkxhk>	Yes	Yes	Yes	-	-		-	-		2	59.312		<hkxhk>	Yes	Yes	Yes	-	-		-	-		2	53.701
ss490550232	RosBREED_snp_sweet_cherry_Pp2_21503227	2	21503227	sweet		-	No	No	No	-	-		-	-		-	-		<nnxnp>	No	Yes	Yes	-	-		2	11.004		2	54.448
ss490547416	RosBREED_snp_tart_cherry_a_Pp2_21611064	2	21611064	sour	avium	-	No	No	No	-	-		-	-		-	-		<nnxnp>	No	Yes	Yes	-	-		2	11.004		2	54.448
ss490550244	RosBREED_snp_sweet_cherry_Pp2_21670225	2	21670225	sweet		<lmxll>	Yes	No	Yes	2	59.32		-	-		2	58.905		<lmxll>	Yes	No	Yes	2	58.768		-	-		-	-
ss490550273	RosBREED_snp_sweet_cherry_Pp2_21965305	2	21965305	sweet		<nnxnp>	No	Yes	Yes	-	-		2	61.618		2	62.649		<lmxll>	Yes	No	Yes	2	63.165		-	-		-	-
ss490559045	RosCOS1328-437_snp_sweet_cherry_Pp2_22162871	2	22162871	sweet		<lmxll>	Yes	No	Yes	2	62.937		-	-		2	62.546		<nnxnp>	No	Yes	Yes	-	-		2	6.1		2	59.898
ss490559042	RosCOS1328-366_snp_sweet_cherry_Pp2_22162942	2	22162942	sweet		<lmxll>	Yes	No	Yes	2	62.937		-	-		2	62.546		<nnxnp>	No	Yes	Yes	-	-		2	6.1		2	59.898
ss490559039	RosCOS1328-249_snp_sweet_cherry_Pp2_22163062	2	22163062	sweet		<lmxll>	Yes	No	Yes	2	62.937		-	-		2	62.546		<nnxnp>	No	Yes	Yes	-	-		2	6.1		2	59.898
ss490559037	RosCOS1328-114_snp_sweet_cherry_Pp2_22163199	2	22163199	sweet		<lmxll>	Yes	No	Yes	2	62.937		-	-		2	62.546		<nnxnp>	No	Yes	Yes	-	-		2	6.1		2	59.898
ss490559013	RosCOS1310-102_snp_sweet_cherry_Pp2_22593260	2	22593260	sweet		<hkxhk>	Yes	Yes	Yes	-	-		-	-		2	66.797		-	No	No	No	-	-		-	-		-	-
ss490550363	RosBREED_snp_sweet_cherry_Pp2_22763311	2	22763311	sweet		<lmxll>	Yes	No	Yes	2	70.088		-	-		2	69.389		<hkxhk>	Yes	Yes	Yes	-	-		-	-		-	-
ss490550431	RosBREED_snp_sweet_cherry_Pp2_23331142	2	23331142	sweet		<lmxll>	Yes	No	Yes	2	70.088		-	-		2	69.389		<hkxhk>	Yes	Yes	Yes	-	-		-	-		-	-
ss490550454	RosBREED_snp_sweet_cherry_Pp2_23507712	2	23507712	sweet		<nnxnp>	No	Yes	Yes	-	-		2	69.012		2	69.752		<lmxll>	Yes	No	Yes	2	71.887		-	-		-	-
ss490550465	RosBREED_snp_sweet_cherry_Pp2_23602708	2	23602708	sweet		<nnxnp>	No	Yes	Yes	-	-		2	70.842		2	71.325		-	No	No	No	-	-		-	-		-	-
ss490547536	RosBREED_snp_tart_cherry_a_Pp2_23794909	2	23794909	sour	avium	<nnxnp>	No	Yes	Yes	-	-		2	76.526		2	78.352		<lmxll>	Yes	No	Yes	2	75.296		-	-		-	-
ss490550493	RosBREED_snp_sweet_cherry_Pp2_23843142	2	23843142	sweet		<lmxll>	Yes	No	Yes	2	81.977		-	-		2	77.958		<hkxhk>	Yes	Yes	Yes	-	-		-	-		-	-
ss490550501	RosBREED_snp_sweet_cherry_Pp2_23891054	2	23891054	sweet		<lmxll>	Yes	No	Yes	2	77.179		-	-		2	75.958		<hkxhk>	Yes	Yes	Yes	-	-		-	-		-	-
ss490550517	RosBREED_snp_sweet_cherry_Pp2_24013355	2	24013355	sweet		<nnxnp>	No	Yes	Yes	-	-		2	80.68		2	79.927		-	No	No	No	-	-		-	-		-	-
ss490550521	RosBREED_snp_sweet_cherry_Pp2_24033313	2	24033313	sweet		-	No	No	No	-	-		-	-		-	-		<lmxll>	Yes	No	Yes	2	75.296		-	-		-	-
ss490550529	RosBREED_snp_sweet_cherry_Pp2_24131520	2	24131520	sweet		<hkxhk>	Yes	Yes	Yes	-	-		-	-		2	77.966		<nnxnp>	No	Yes	Yes	-	-		2	0		2	66.959
ss490550577	RosBREED_snp_sweet_cherry_Pp2_24536908	2	24536908	sweet		<hkxhk>	Yes	Yes	Yes	-	-		-	-		2	77.971		<lmxll>	Yes	No	Yes	2	76.112		-	-		-	-
ss490550626	RosBREED_snp_sweet_cherry_Pp2_25004410	2	25004410	sweet		<hkxhk>	Yes	Yes	Yes	-	-		-	-		2	81.804		<hkxhk>	Yes	Yes	Yes	-	-		-	-		-	-
ss490550691	RosBREED_snp_sweet_cherry_Pp2_25512709	2	25512709	sweet		<hkxhk>	Yes	Yes	Yes	-	-		-	-		2	86.626		<hkxhk>	Yes	Yes	Yes	-	-		-	-		2	68.344
ss490547648	RosBREED_snp_tart_cherry_a_Pp2_26081257	2	26081257	sour	avium	-	No	No	No	-	-		-	-		-	-		<lmxll>	Yes	No	Yes	2	79.431		-	-		-	-
ss490559255	RosCOS2370-108_snp_sweet_cherry_Pp2_26346122	2	26346122	sweet		<nnxnp>	No	Yes	Yes	-	-		2	89.994		2	89.805		<lmxll>	Yes	No	Yes	2	80.27		-	-		-	-
ss490550831	RosBREED_snp_sweet_cherry_Pp3_00193994	3	193994	sweet		<nnxnp>	No	Yes	Yes	-	-		3	0		3	0		<lmxll>	Yes	No	Yes	3	0		-	-		3	0
ss490550843	RosBREED_snp_sweet_cherry_Pp3_00387414	3	387414	sweet		-	No	No	No	-	-		-	-		-	-		<nnxnp>	No	Yes	Yes	-	-		3	0		3	3.95
ss490550855	RosBREED_snp_sweet_cherry_Pp3_00635021	3	635021	sweet		-	No	No	No	-	-		-	-		-	-		<nnxnp>	No	Yes	Yes	-	-		3	0.845		3	4.945
ss490550875	RosBREED_snp_sweet_cherry_Pp3_01008652	3	1008652	sweet		<hkxhk>	Yes	Yes	Yes	-	-		-	-		-	-		<lmxll>	Yes	No	Yes	8	43.803		-	-		8	57.956
ss490550883	RosBREED_snp_sweet_cherry_Pp3_01174681	3	1174681	sweet		<hkxhk>	Yes	Yes	Yes	-	-		-	-		3	2.694		<hkxhk>	Yes	Yes	Yes	-	-		-	-		3	8.26
ss490550887	RosBREED_snp_sweet_cherry_Pp3_01257143	3	1257143	sweet		<hkxhk>	Yes	Yes	Yes	-	-		-	-		-	-		<hkxhk>	Yes	Yes	Yes	-	-		-	-		3	8.26
ss490547697	RosBREED_snp_tart_cherry_a_Pp3_01409656	3	1409656	sour	avium	<lmxll>	Yes	No	Yes	3	0		-	-		3	4.391		-	No	No	No	-	-		-	-		-	-
ss490559019	RosCOS1311-281_snp_sweet_cherry_Pp3_01427813	3	1427813	sweet		<nnxnp>	No	Yes	Yes	-	-		3	4.899		3	4.898		<lmxll>	Yes	No	Yes	3	4.155		-	-		3	4.271
ss490559016	RosCOS1311-280_snp_sweet_cherry_Pp3_01427814	3	1427814	sweet		<nnxnp>	No	Yes	Yes	-	-		3	4.899		3	4.898		<lmxll>	Yes	No	Yes	3	4.155		-	-		3	4.271
ss490550917	RosBREED_snp_sweet_cherry_Pp3_01544427	3	1544427	sweet		-	No	No	No	-	-		-	-		-	-		<nnxnp>	No	Yes	Yes	-	-		3	7.693		3	11.563
ss490550999	RosBREED_snp_sweet_cherry_Pp3_02060399	3	2060399	sweet		<lmxll>	Yes	No	Yes	3	3.461		-	-		3	7.831		-	No	No	No	-	-		-	-		-	-
ss490551003	RosBREED_snp_sweet_cherry_Pp3_02078541	3	2078541	sweet		<lmxll>	Yes	No	Yes	3	3.461		-	-		3	7.831		-	No	No	No	-	-		-	-		-	-
ss490551030	RosBREED_snp_sweet_cherry_Pp3_02262982	3	2262982	sweet		<hkxhk>	Yes	Yes	Yes	-	-		-	-		-	-		<hkxhk>	Yes	Yes	Yes	-	-		-	-		3	14.332
ss490551054	RosBREED_snp_sweet_cherry_Pp3_02387092	3	2387092	sweet		<lmxll>	Yes	No	Yes	3	8.458		-	-		3	13.145		-	No	No	No	-	-		-	-		-	-
ss490551066	RosBREED_snp_sweet_cherry_Pp3_02449907	3	2449907	sweet		<nnxnp>	No	Yes	Yes	-	-		3	9.14		3	9.324		<lmxll>	Yes	No	Yes	3	10.096		-	-		3	10.29
ss490551078	RosBREED_snp_sweet_cherry_Pp3_02532841	3	2532841	sweet		<lmxll>	Yes	No	Yes	3	11.081		-	-		3	15.658		-	No	No	No	-	-		-	-		-	-
ss490551110	RosBREED_snp_sweet_cherry_Pp3_02699030	3	2699030	sweet		<nnxnp>	No	Yes	Yes	-	-		3	12.366		3	12.287		<lmxll>	Yes	No	Yes	3	12.668		-	-		3	12.993
ss490551167	RosBREED_snp_sweet_cherry_Pp3_03086237	3	3086237	sweet		<hkxhk>	Yes	Yes	Yes	-	-		-	-		3	16.891		<lmxll>	Yes	No	Yes	3	15.246		-	-		3	15.531
ss490551171	RosBREED_snp_sweet_cherry_Pp3_03136656	3	3136656	sweet		<hkxhk>	Yes	Yes	Yes	-	-		-	-		3	16.891		<lmxll>	Yes	No	Yes	3	15.246		-	-		3	15.531
ss490551234	RosBREED_snp_sweet_cherry_Pp3_03593732	3	3593732	sweet		<hkxhk>	Yes	Yes	Yes	-	-		-	-		-	-		<hkxhk>	Yes	Yes	Yes	-	-		-	-		3	19.118
ss490559277	RosCOS2386-454_snp_sweet_cherry_Pp3_03792552	3	3792552	sweet		<lmxll>	Yes	No	Yes	3	19.738		-	-		3	24.645		-	No	No	No	-	-		-	-		-	-
ss490551267	RosBREED_snp_sweet_cherry_Pp3_03927957	3	3927957	sweet		<nnxnp>	No	Yes	Yes	-	-		3	23.67		3	23.215		<hkxhk>	Yes	Yes	Yes	-	-		-	-		3	21.263
ss490551275	RosBREED_snp_sweet_cherry_Pp3_04016810	3	4016810	sweet		<lmxll>	Yes	No	Yes	3	21.546		-	-		3	26.664		-	No	No	No	-	-		-	-		-	-
ss490547825	RosBREED_snp_tart_cherry_a_Pp3_04138750	3	4138750	sour	avium	<lmxll>	Yes	No	Yes	3	21.546		-	-		3	26.664		-	No	No	No	-	-		-	-		-	-
ss490551321	RosBREED_snp_sweet_cherry_Pp3_04301861	3	4301861	sweet		<hkxhk>	Yes	Yes	Yes	-	-		-	-		-	-		<hkxhk>	Yes	Yes	Yes	-	-		-	-		3	24.376
ss490551325	RosBREED_snp_sweet_cherry_Pp3_04334085	3	4334085	sweet		<nnxnp>	No	Yes	Yes	-	-		3	25.997		3	25.88		<hkxhk>	Yes	Yes	Yes	-	-		-	-		3	24.823
ss490551333	RosBREED_snp_sweet_cherry_Pp3_04450769	3	4450769	sweet		<hkxhk>	Yes	Yes	Yes	-	-		-	-		3	28.082		<hkxhk>	Yes	Yes	Yes	-	-		-	-		3	26.533
ss490551337	RosBREED_snp_sweet_cherry_Pp3_04468725	3	4468725	sweet		<hkxhk>	Yes	Yes	Yes	-	-		-	-		3	28.103		-	No	No	No	-	-		-	-		-	-
ss490559471	RosCOS3819-166_snp_sweet_cherry_Pp3_04571814	3	4571814	sweet		-	No	No	No	-	-		-	-		-	-		<hkxhk>	Yes	Yes	Yes	-	-		-	-		3	26.533
ss490551353	RosBREED_snp_sweet_cherry_Pp3_04934519	3	4934519	sweet		<hkxhk>	Yes	Yes	Yes	-	-		-	-		-	-		<lmxll>	Yes	No	Yes	3	30.034		-	-		3	28.123
ss490559004	RosCOS1295-534_snp_sweet_cherry_Pp3_05359437	3	5359437	sweet		<nnxnp>	No	Yes	Yes	-	-		3	29.214		3	28.903		<nnxnp>	No	Yes	Yes	-	-		3	25.549		3	29.118
ss490551365	RosBREED_snp_sweet_cherry_Pp3_05440880	3	5440880	sweet		-	No	No	No	-	-		-	-		-	-		<nnxnp>	No	Yes	Yes	-	-		3	25.549		3	29.118
ss490551369	RosBREED_snp_sweet_cherry_Pp3_05648657	3	5648657	sweet		-	No	No	No	-	-		-	-		-	-		<nnxnp>	No	Yes	Yes	-	-		3	25.549		3	29.118
ss490551374	RosBREED_snp_sweet_cherry_Pp3_05838096	3	5838096	sweet		-	No	No	No	-	-		-	-		-	-		<nnxnp>	No	Yes	Yes	-	-		3	26.395		3	29.887
ss490551378	RosBREED_snp_sweet_cherry_Pp3_06031878	3	6031878	sweet		<lmxll>	Yes	No	Yes	3	31.078		-	-		3	36.376		<lmxll>	Yes	No	Yes	3	30.824		-	-		3	28.767
ss490551390	RosBREED_snp_sweet_cherry_Pp3_06477319	3	6477319	sweet		<lmxll>	Yes	No	Yes	3	31.127		-	-		3	36.406		<lmxll>	Yes	No	Yes	3	32.527		-	-		3	30.24
ss490551394	RosBREED_snp_sweet_cherry_Pp3_06646570	3	6646570	sweet		<lmxll>	Yes	No	Yes	3	31.114		-	-		3	36.378		<lmxll>	Yes	No	Yes	3	32.527		-	-		3	30.24
ss490547873	RosBREED_snp_tart_cherry_a_Pp3_06783562	3	6783562	sour	avium	<nnxnp>	No	Yes	Yes	-	-		3	31.418		3	30.991		-	No	No	No	-	-		-	-		-	-
ss490551435	RosBREED_snp_sweet_cherry_Pp3_07412958	3	7412958	sweet		<nnxnp>	No	Yes	Yes	-	-		3	32.159		3	31.814		-	No	No	No	-	-		-	-		-	-
ss490551446	RosBREED_snp_sweet_cherry_Pp3_07572277	3	7572277	sweet		<nnxnp>	No	Yes	Yes	-	-		3	32.159		3	31.814		-	No	No	No	-	-		-	-		-	-
ss490551450	RosBREED_snp_sweet_cherry_Pp3_07622320	3	7622320	sweet		<nnxnp>	No	Yes	Yes	-	-		3	32.159		3	31.814		-	No	No	No	-	-		-	-		-	-
ss490551478	RosBREED_snp_sweet_cherry_Pp3_08421943	3	8421943	sweet		-	No	No	No	-	-		-	-		-	-		<lmxll>	Yes	No	Yes	3	35.835		-	-		3	33.314
ss490551519	RosBREED_snp_sweet_cherry_Pp3_09160314	3	9160314	sweet		<nnxnp>	No	Yes	Yes	-	-		3	34.388		3	33.871		-	No	No	No	-	-		-	-		-	-
ss490547928	RosBREED_snp_tart_cherry_a_Pp3_09782875	3	9782875	sour	avium	<lmxll>	Yes	No	Yes	3	37.163		-	-		3	42.46		<hkxhk>	Yes	Yes	Yes	-	-		-	-		3	39.702
ss490551544	RosBREED_snp_sweet_cherry_Pp3_09789199	3	9789199	sweet		-	No	No	No	-	-		-	-		-	-		<nnxnp>	No	Yes	Yes	-	-		3	33.147		3	36.983
ss490551548	RosBREED_snp_sweet_cherry_Pp3_09846490	3	9846490	sweet		<lmxll>	Yes	No	Yes	3	37.747		-	-		3	42.998		<lmxll>	Yes	No	Yes	3	44.142		-	-		3	41.116
ss490551552	RosBREED_snp_sweet_cherry_Pp3_10022424	3	10022424	sweet		-	No	No	No	-	-		-	-		-	-		<nnxnp>	No	Yes	Yes	-	-		3	34.854		3	38.399
ss490551563	RosBREED_snp_sweet_cherry_Pp3_10264563	3	10264563	sweet		-	No	No	No	-	-		-	-		-	-		<nnxnp>	No	Yes	Yes	-	-		3	34.854		3	38.399
ss490559025	RosCOS1313-127_snp_sweet_cherry_Pp3_10459565	3	10459565	sweet		-	No	No	No	-	-		-	-		-	-		<lmxll>	Yes	No	Yes	3	44.142		-	-		3	41.116
ss490551584	RosBREED_snp_sweet_cherry_Pp3_10675150	3	10675150	sweet		<lmxll>	Yes	No	Yes	3	38.805		-	-		3	43.83		<lmxll>	Yes	No	Yes	3	44.142		-	-		3	41.116
ss490551593	RosBREED_snp_sweet_cherry_Pp3_10822211	3	10822211	sweet		<lmxll>	Yes	No	Yes	3	40.002		-	-		3	45.059		<lmxll>	Yes	No	Yes	3	44.759		-	-		3	41.736
ss490547960	RosBREED_snp_tart_cherry_a_Pp3_12115409	3	12115409	sour	avium	<lmxll>	Yes	No	Yes	3	36.039		-	-		3	41.284		-	No	No	No	-	-		-	-		-	-
ss490551623	RosBREED_snp_sweet_cherry_Pp3_12188902	3	12188902	sweet		<hkxhk>	Yes	Yes	Yes	-	-		-	-		3	40.127		<lmxll>	Yes	No	Yes	3	44.142		-	-		3	41.116
ss490551635	RosBREED_snp_sweet_cherry_Pp3_12383977	3	12383977	sweet		-	No	No	No	-	-		-	-		-	-		<nnxnp>	No	Yes	Yes	-	-		3	35.662		3	39.189
ss490551678	RosBREED_snp_sweet_cherry_Pp3_12987920	3	12987920	sweet		<nnxnp>	No	Yes	Yes	-	-		3	54.622		3	49.745		-	No	No	No	-	-		-	-		-	-
ss490551684	RosBREED_snp_sweet_cherry_Pp3_13025963	3	13025963	sweet		<hkxhk>	Yes	Yes	Yes	-	-		-	-		3	47.476		<hkxhk>	Yes	Yes	Yes	-	-		-	-		3	44.803
ss490559067	RosCOS1404-374_snp_sweet_cherry_Pp3_13108919	3	13108919	sweet		<hkxhk>	Yes	Yes	Yes	-	-		-	-		3	48.588		-	No	No	No	-	-		-	-		-	-
ss490551699	RosBREED_snp_sweet_cherry_Pp3_13144730	3	13144730	sweet		<lmxll>	Yes	No	Yes	3	47.781		-	-		3	49.995		<nnxnp>	No	Yes	Yes	-	-		3	39.934		3	43.76
ss490551702	RosBREED_snp_sweet_cherry_Pp3_13174950	3	13174950	sweet		<nnxnp>	No	Yes	Yes	-	-		-	-		3	51.037		-	No	No	No	-	-		-	-		-	-
ss490551705	RosBREED_snp_sweet_cherry_Pp3_13208005	3	13208005	sweet		<lmxll>	Yes	No	Yes	3	51.261		-	-		3	51.037		<nnxnp>	No	Yes	Yes	-	-		3	39.934		3	43.76
ss490551714	RosBREED_snp_sweet_cherry_Pp3_13290870	3	13290870	sweet		-	No	No	No	-	-		-	-		-	-		<hkxhk>	Yes	Yes	Yes	-	-		-	-		3	46.528
ss490551717	RosBREED_snp_sweet_cherry_Pp3_13359999	3	13359999	sweet		<nnxnp>	No	Yes	Yes	-	-		3	54.622		3	49.745		-	No	No	No	-	-		-	-		-	-
ss490551720	RosBREED_snp_sweet_cherry_Pp3_13406263	3	13406263	sweet		<hkxhk>	Yes	Yes	Yes	-	-		-	-		3	51.137		<nnxnp>	No	Yes	Yes	-	-		3	42.202		-	-
ss490551723	RosBREED_snp_sweet_cherry_Pp3_13433848	3	13433848	sweet		<nnxnp>	No	Yes	Yes	-	-		3	56.678		3	51.046		-	No	No	No	-	-		-	-		-	-
ss490551730	RosBREED_snp_sweet_cherry_Pp3_13466702	3	13466702	sweet		-	No	No	No	-	-		-	-		-	-		<lmxll>	Yes	No	Yes	3	52.721		-	-		3	49.189
ss490551739	RosBREED_snp_sweet_cherry_Pp3_13520194	3	13520194	sweet		<hkxhk>	Yes	Yes	Yes	-	-		-	-		3	51.329		-	No	No	No	-	-		-	-		-	-
ss490551749	RosBREED_snp_sweet_cherry_Pp3_13567593	3	13567593	sweet		<nnxnp>	No	Yes	Yes	-	-		3	59.952		-	-		<lmxll>	Yes	No	Yes	3	54.544		-	-		3	50.983
ss490551784	RosBREED_snp_sweet_cherry_Pp3_13795019	3	13795019	sweet		<lmxll>	Yes	No	Yes	3	55.31		-	-		3	52.752		-	No	No	No	-	-		-	-		-	-
ss490559450	RosCOS3766-391_snp_sweet_cherry_Pp3_13878008	3	13878008	sweet		-	No	No	No	-	-		-	-		-	-		<hkxhk>	Yes	Yes	Yes	-	-		-	-		3	54.112
ss490548016	RosBREED_snp_tart_cherry_a_Pp3_13881088	3	13881088	sour	avium	-	No	No	No	-	-		-	-		-	-		<hkxhk>	Yes	Yes	Yes	-	-		-	-		3	54.112
ss490551803	RosBREED_snp_sweet_cherry_Pp3_14024780	3	14024780	sweet		<nnxnp>	No	Yes	Yes	-	-		3	61.1		3	53.396		-	No	No	No	-	-		-	-		-	-
ss490548032	RosBREED_snp_tart_cherry_a_Pp3_14442011	3	14442011	sour	avium	<lmxll>	Yes	No	Yes	3	56.479		-	-		3	52.878		-	No	No	No	-	-		-	-		-	-
ss490551837	RosBREED_snp_sweet_cherry_Pp3_14599590	3	14599590	sweet		<lmxll>	Yes	No	Yes	3	56.479		-	-		3	52.878		-	No	No	No	-	-		-	-		-	-
ss490551869	RosBREED_snp_sweet_cherry_Pp3_15309954	3	15309954	sweet		<hkxhk>	Yes	Yes	Yes	-	-		-	-		-	-		<hkxhk>	Yes	Yes	Yes	-	-		-	-		3	58.282
ss490551878	RosBREED_snp_sweet_cherry_Pp3_15455662	3	15455662	sweet		<hkxhk>	Yes	Yes	Yes	-	-		-	-		-	-		<hkxhk>	Yes	Yes	Yes	-	-		-	-		3	59.123
ss490551889	RosBREED_snp_sweet_cherry_Pp3_15682037	3	15682037	sweet		<hkxhk>	Yes	Yes	Yes	-	-		-	-		-	-		<nnxnp>	No	Yes	Yes	-	-		3	54.664		3	58.449
ss490548071	RosBREED_snp_tart_cherry_a_Pp3_15707136	3	15707136	sour	avium	<hkxhk>	Yes	Yes	Yes	-	-		-	-		-	-		<nnxnp>	No	Yes	Yes	-	-		3	54.664		3	58.449
ss490551898	RosBREED_snp_sweet_cherry_Pp3_15960505	3	15960505	sweet		-	No	No	No	-	-		-	-		-	-		<lmxll>	Yes	No	Yes	3	65.205		-	-		3	61.393
ss490548083	RosBREED_snp_tart_cherry_a_Pp3_15963845	3	15963845	sour	avium	-	No	No	No	-	-		-	-		-	-		<lmxll>	Yes	No	Yes	3	65.205		-	-		3	61.393
ss490551939	RosBREED_snp_sweet_cherry_Pp3_16692901	3	16692901	sweet		<hkxhk>	Yes	Yes	Yes	-	-		-	-		-	-		<nnxnp>	No	Yes	Yes	-	-		3	57.187		3	61.177
ss490551960	RosBREED_snp_sweet_cherry_Pp3_17036907	3	17036907	sweet		<nnxnp>	No	Yes	Yes	-	-		3	72.837		3	54.485		-	No	No	No	-	-		-	-		-	-
ss490551963	RosBREED_snp_sweet_cherry_Pp3_17073831	3	17073831	sweet		<nnxnp>	No	Yes	Yes	-	-		3	72.837		3	54.485		-	No	Yes	Yes	-	-		-	-		-	-
ss490551966	RosBREED_snp_sweet_cherry_Pp3_17182857	3	17182857	sweet		<lmxll>	Yes	No	Yes	3	62.242		-	-		3	54.919		-	No	No	No	-	-		-	-		-	-
ss490551969	RosBREED_snp_sweet_cherry_Pp3_17302344	3	17302344	sweet		<hkxhk>	Yes	Yes	Yes	-	-		-	-		-	-		<lmxll>	Yes	No	Yes	3	69.429		-	-		3	65.711
ss490551972	RosBREED_snp_sweet_cherry_Pp3_17343716	3	17343716	sweet		<hkxhk>	Yes	Yes	Yes	-	-		-	-		-	-		<lmxll>	Yes	No	Yes	3	69.429		-	-		3	65.711
ss490548131	RosBREED_snp_tart_cherry_a_Pp3_17344321	3	17344321	sour	avium	-	No	No	No	-	-		-	-		-	-		<lmxll>	Yes	No	Yes	3	69.429		-	-		3	65.711
ss490551974	RosBREED_snp_sweet_cherry_Pp3_17402466	3	17402466	sweet		<lmxll>	Yes	No	Yes	3	62.242		-	-		3	54.919		<lmxll>	Yes	No	Yes	3	69.429		-	-		3	65.711
ss490551983	RosBREED_snp_sweet_cherry_Pp3_17538569	3	17538569	sweet		<lmxll>	Yes	No	Yes	3	63.377		-	-		3	55.198		<lmxll>	Yes	No	Yes	3	69.429		-	-		3	65.711
ss490548139	RosBREED_snp_tart_cherry_a_Pp3_17566548	3	17566548	sour	avium	<lmxll>	Yes	No	Yes	3	63.377		-	-		3	55.198		<lmxll>	Yes	No	Yes	3	69.429		-	-		3	65.711
ss490551986	RosBREED_snp_sweet_cherry_Pp3_17585551	3	17585551	sweet		<lmxll>	Yes	No	Yes	3	64.521		-	-		3	56.228		<lmxll>	Yes	No	Yes	3	69.429		-	-		3	65.711
ss490551989	RosBREED_snp_sweet_cherry_Pp3_17633655	3	17633655	sweet		<lmxll>	Yes	No	Yes	3	65.667		-	-		3	57.493		<lmxll>	Yes	No	Yes	3	69.429		-	-		3	65.711
ss490548147	RosBREED_snp_tart_cherry_a_Pp3_17988706	3	17988706	sour	avium	<lmxll>	Yes	No	Yes	3	70.274		-	-		3	58.313		<lmxll>	Yes	No	Yes	3	71.097		-	-		3	67.405
ss490552006	RosBREED_snp_sweet_cherry_Pp3_18003699	3	18003699	sweet		-	No	No	No	-	-		-	-		-	-		<lmxll>	Yes	No	Yes	3	71.097		-	-		3	67.405
ss490559215	RosCOS1828-405_snp_sweet_cherry_Pp3_18003809	3	18003809	sweet		-	No	No	No	-	-		-	-		-	-		<lmxll>	Yes	No	Yes	3	71.097		-	-		3	67.405
ss490552015	RosBREED_snp_sweet_cherry_Pp3_18138999	3	18138999	sweet		<lmxll>	Yes	No	Yes	3	73.234		-	-		3	60.505		<nnxnp>	No	Yes	Yes	-	-		3	61.031		3	64.524
ss490552023	RosBREED_snp_sweet_cherry_Pp3_18281259	3	18281259	sweet		<nnxnp>	No	Yes	Yes	-	-		-	-		-	-		<hkxhk>	Yes	Yes	Yes	-	-		-	-		3	64.953
ss490552032	RosBREED_snp_sweet_cherry_Pp3_18419753	3	18419753	sweet		<lmxll>	Yes	No	Yes	3	75.176		-	-		3	66.204		<lmxll>	Yes	No	Yes	3	71.932		-	-		3	68.226
ss490552038	RosBREED_snp_sweet_cherry_Pp3_18512598	3	18512598	sweet		-	No	No	No	-	-		-	-		-	-		<nnxnp>	No	Yes	Yes	-	-		3	62.657		3	65.924
ss490552058	RosBREED_snp_sweet_cherry_Pp3_18875602	3	18875602	sweet		<nnxnp>	No	Yes	Yes	-	-		3	81.956		3	80.372		<lmxll>	Yes	No	Yes	3	73.604		-	-		3	69.888
ss490552061	RosBREED_snp_sweet_cherry_Pp3_19018695	3	19018695	sweet		<lmxll>	Yes	No	Yes	3	77.748		-	-		3	73.897		<nnxnp>	No	Yes	Yes	-	-		3	64.335		3	67.627
ss490552064	RosBREED_snp_sweet_cherry_Pp3_19065063	3	19065063	sweet		<nnxnp>	No	Yes	Yes	-	-		3	80.977		3	78.254		<nnxnp>	No	Yes	Yes	-	-		3	65.17		3	68.449
ss490552069	RosBREED_snp_sweet_cherry_Pp3_19163021	3	19163021	sweet		<nnxnp>	No	Yes	Yes	-	-		3	85.074		3	86.372		-	No	No	No	-	-		-	-		-	-
ss490552078	RosBREED_snp_sweet_cherry_Pp3_19297291	3	19297291	sweet		-	No	No	No	-	-		-	-		-	-		<nnxnp>	No	Yes	Yes	-	-		3	66.407		3	69.634
ss490552104	RosBREED_snp_sweet_cherry_Pp3_19812127	3	19812127	sweet		<nnxnp>	No	Yes	Yes	-	-		3	91.883		3	92.202		-	No	No	No	-	-		-	-		-	-
ss490552107	RosBREED_snp_sweet_cherry_Pp3_19858004	3	19858004	sweet		<nnxnp>	No	Yes	Yes	-	-		3	91.883		3	92.202		-	No	No	No	-	-		-	-		-	-
ss490559159	RosCOS1559-306_snp_sweet_cherry_Pp3_20247750	3	20247750	sweet		-	No	No	No	-	-		-	-		-	-		<hkxhk>	Yes	Yes	Yes	-	-		-	-		3	73.618
ss490552166	RosBREED_snp_sweet_cherry_Pp3_20699802	3	20699802	sweet		<nnxnp>	No	Yes	Yes	-	-		3	98.517		3	95.394		-	No	No	No	-	-		-	-		-	-
ss490552191	RosBREED_snp_sweet_cherry_Pp3_21003752	3	21003752	sweet		<nnxnp>	No	Yes	Yes	-	-		3	102.361		-	-		<hkxhk>	Yes	Yes	Yes	-	-		-	-		3	75.646
ss490552196	RosBREED_snp_sweet_cherry_Pp3_21119693	3	21119693	sweet		-	No	No	No	-	-		-	-		-	-		<hkxhk>	Yes	Yes	Yes	-	-		-	-		3	76.06
ss490552213	RosBREED_snp_sweet_cherry_Pp3_21352948	3	21352948	sweet		<nnxnp>	No	Yes	Yes	-	-		3	100.657		3	97.864		-	No	No	No	-	-		-	-		-	-
ss490552237	RosBREED_snp_sweet_cherry_Pp3_21653409	3	21653409	sweet		<hkxhk>	Yes	Yes	Yes	-	-		-	-		-	-		<hkxhk>	Yes	Yes	Yes	-	-		-	-		3	77.368
ss490552270	RosBREED_snp_sweet_cherry_Pp4_00234975	4	234975	sweet		<nnxnp>	No	Yes	Yes	-	-		4	0		4	0		-	No	No	No	-	-		-	-		-	-
ss490559194	RosCOS1689-287_snp_sweet_cherry_Pp4_00569769	4	569769	sweet		-	No	No	No	-	-		-	-		-	-		<lmxll>	Yes	No	Yes	4	0		-	-		4	5.997
ss490552335	RosBREED_snp_sweet_cherry_Pp4_01159642	4	1159642	sweet		-	No	No	No	-	-		-	-		-	-		<nnxnp>	No	Yes	Yes	-	-		4	0		4	0
ss490552338	RosBREED_snp_sweet_cherry_Pp4_01193477	4	1193477	sweet		-	No	No	No	-	-		-	-		-	-		<nnxnp>	No	Yes	Yes	-	-		4	0		4	0
ss490552394	RosBREED_snp_sweet_cherry_Pp4_01983101	4	1983101	sweet		-	No	No	No	-	-		-	-		-	-		<nnxnp>	No	Yes	Yes	-	-		4	4.237		4	4.548
ss490552406	RosBREED_snp_sweet_cherry_Pp4_02151854	4	2151854	sweet		<nnxnp>	No	Yes	Yes	-	-		4	8.444		4	8.518		-	No	No	No	-	-		-	-		-	-
ss490548393	RosBREED_snp_tart_cherry_a_Pp4_02170096	4	2170096	sour	avium	<hkxhk>	Yes	Yes	Yes	-	-		-	-		4	8.941		<hkxhk>	Yes	Yes	Yes	-	-		-	-		-	-
ss490552435	RosBREED_snp_sweet_cherry_Pp4_02559655	4	2559655	sweet		<hkxhk>	Yes	Yes	Yes	-	-		-	-		-	-		<nnxnp>	No	Yes	Yes	-	-		4	6.825		4	6.948
ss490552446	RosBREED_snp_sweet_cherry_Pp4_02682092	4	2682092	sweet		<nnxnp>	No	Yes	Yes	-	-		4	13.673		-	-		<hkxhk>	Yes	Yes	Yes	-	-		-	-		4	9.507
ss490548417	RosBREED_snp_tart_cherry_a_Pp4_02689311	4	2689311	sour	avium	<nnxnp>	No	Yes	Yes	-	-		4	13.673		4	13.794		<lmxll>	Yes	No	Yes	4	7.936		-	-		4	13.467
ss490552449	RosBREED_snp_sweet_cherry_Pp4_02712550	4	2712550	sweet		<nnxnp>	No	Yes	Yes	-	-		4	13.673		4	13.794		<hkxhk>	Yes	Yes	Yes	-	-		-	-		4	9.507
ss490559087	RosCOS1422-162_snp_sweet_cherry_Pp4_02841085	4	2841085	sweet		<nnxnp>	No	Yes	Yes	-	-		4	13.673		4	13.794		<lmxll>	Yes	No	Yes	4	8.801		-	-		4	14.474
ss490548441	RosBREED_snp_tart_cherry_a_Pp4_03136281	4	3136281	sour	avium	-	No	No	No	-	-		-	-		-	-		<lmxll>	Yes	No	Yes	4	9.662		-	-		4	15.348
ss490552483	RosBREED_snp_sweet_cherry_Pp4_03238927	4	3238927	sweet		<lmxll>	Yes	No	Yes	4	0		-	-		4	14.309		-	No	No	No	-	-		-	-		-	-
ss490552492	RosBREED_snp_sweet_cherry_Pp4_03351621	4	3351621	sweet		-	No	No	No	-	-		-	-		-	-		<nnxnp>	No	Yes	Yes	-	-		4	8.101		4	8.071
ss490552495	RosBREED_snp_sweet_cherry_Pp4_03402014	4	3402014	sweet		-	No	No	No	-	-		-	-		-	-		<nnxnp>	No	Yes	Yes	-	-		4	7.69		4	7.676
ss490552497	RosBREED_snp_sweet_cherry_Pp4_03429627	4	3429627	sweet		-	No	No	No	-	-		-	-		-	-		<nnxnp>	No	Yes	Yes	-	-		4	7.69		4	7.676
ss490552500	RosBREED_snp_sweet_cherry_Pp4_03459725	4	3459725	sweet		-	No	No	No	-	-		-	-		-	-		<nnxnp>	No	Yes	Yes	-	-		4	7.69		4	7.676
ss490548462	RosBREED_snp_tart_cherry_a_Pp4_03565023	4	3565023	sour	avium	-	No	No	No	-	-		-	-		-	-		<nnxnp>	No	Yes	Yes	-	-		4	10.215		4	10.114
ss490552532	RosBREED_snp_sweet_cherry_Pp4_03868462	4	3868462	sweet		-	No	No	No	-	-		-	-		-	-		<nnxnp>	No	Yes	Yes	-	-		4	11.074		4	10.993
ss490552535	RosBREED_snp_sweet_cherry_Pp4_03918035	4	3918035	sweet		-	No	No	No	-	-		-	-		-	-		<nnxnp>	No	Yes	Yes	-	-		4	11.891		4	11.721
ss490552549	RosBREED_snp_sweet_cherry_Pp4_04162846	4	4162846	sweet		<nnxnp>	No	Yes	Yes	-	-		4	25.224		4	25.252		-	No	No	No	-	-		-	-		-	-
ss490559127	RosCOS1533-077_snp_sweet_cherry_Pp4_04329962	4	4329962	sweet		-	No	No	No	-	-		-	-		-	-		<hkxhk>	Yes	Yes	Yes	-	-		-	-		4	14.74
ss490552562	RosBREED_snp_sweet_cherry_Pp4_04353195	4	4353195	sweet		<nnxnp>	No	Yes	Yes	-	-		4	26.352		4	26.377		<hkxhk>	Yes	Yes	Yes	-	-		-	-		4	14.74
ss490552570	RosBREED_snp_sweet_cherry_Pp4_04471205	4	4471205	sweet		<nnxnp>	No	Yes	Yes	-	-		4	26.352		4	26.377		-	No	No	No	-	-		-	-		-	-
ss490552576	RosBREED_snp_sweet_cherry_Pp4_04551204	4	4551204	sweet		<hkxhk>	Yes	Yes	Yes	-	-		-	-		-	-		<lmxll>	Yes	No	Yes	4	13.862		-	-		4	19.531
ss490552579	RosBREED_snp_sweet_cherry_Pp4_04588786	4	4588786	sweet		<hkxhk>	Yes	Yes	Yes	-	-		-	-		-	-		<lmxll>	Yes	No	Yes	4	13.862		-	-		4	19.531
ss490552583	RosBREED_snp_sweet_cherry_Pp4_04709215	4	4709215	sweet		<lmxll>	Yes	No	Yes	4	9.511		-	-		4	23.837		<nnxnp>	No	Yes	Yes	-	-		4	14.395		-	-
ss490552606	RosBREED_snp_sweet_cherry_Pp4_05231853	4	5231853	sweet		-	No	No	No	-	-		-	-		-	-		<hkxhk>	Yes	Yes	Yes	-	-		-	-		4	16.589
ss490552615	RosBREED_snp_sweet_cherry_Pp4_05334508	4	5334508	sweet		<nnxnp>	No	Yes	Yes	-	-		4	30.729		4	30.814		<hkxhk>	Yes	Yes	Yes	-	-		-	-		4	17.418
ss490552620	RosBREED_snp_sweet_cherry_Pp4_05425119	4	5425119	sweet		<nnxnp>	No	Yes	Yes	-	-		4	37.762		4	38.043		<nnxnp>	No	Yes	Yes	-	-		4	21.222		4	20.402
ss490552626	RosBREED_snp_sweet_cherry_Pp4_05490025	4	5490025	sweet		<nnxnp>	No	Yes	Yes	-	-		4	37.762		4	38.043		<hkxhk>	Yes	Yes	Yes	-	-		-	-		4	19.956
ss490552629	RosBREED_snp_sweet_cherry_Pp4_05511077	4	5511077	sweet		<nnxnp>	No	Yes	Yes	-	-		4	35.418		-	-		-	No	No	No	-	-		-	-		-	-
ss490552643	RosBREED_snp_sweet_cherry_Pp4_05790270	4	5790270	sweet		<hkxhk>	Yes	Yes	Yes	-	-		-	-		4	33.363		<lmxll>	Yes	No	Yes	4	16.34		-	-		4	21.632
ss490552646	RosBREED_snp_sweet_cherry_Pp4_05856246	4	5856246	sweet		<lmxll>	Yes	No	Yes	4	14.043		-	-		4	28.306		<nnxnp>	No	Yes	Yes	-	-		4	16.94		4	16.463
ss490552649	RosBREED_snp_sweet_cherry_Pp4_05911133	4	5911133	sweet		<nnxnp>	No	Yes	Yes	-	-		4	30.729		4	30.814		-	No	No	No	-	-		-	-		-	-
ss490552658	RosBREED_snp_sweet_cherry_Pp4_06072313	4	6072313	sweet		<nnxnp>	No	Yes	Yes	-	-		4	30.729		4	30.814		-	No	No	No	-	-		-	-		-	-
ss490552672	RosBREED_snp_sweet_cherry_Pp4_06269612	4	6269612	sweet		-	No	No	No	-	-		-	-		-	-		<nnxnp>	No	Yes	Yes	-	-		4	21.222		4	20.402
ss490552675	RosBREED_snp_sweet_cherry_Pp4_06348991	4	6348991	sweet		<hkxhk>	Yes	Yes	Yes	-	-		-	-		-	-		<nnxnp>	No	Yes	Yes	-	-		4	21.222		4	20.402
ss490552678	RosBREED_snp_sweet_cherry_Pp4_06368841	4	6368841	sweet		<hkxhk>	Yes	Yes	Yes	-	-		-	-		4	38.818		-	No	No	No	-	-		-	-		-	-
ss490558877	RosCOS0546-209_snp_sweet_cherry_Pp4_06464070	4	6464070	sweet		<hkxhk>	Yes	Yes	Yes	-	-		-	-		-	-		<nnxnp>	No	Yes	Yes	-	-		4	21.222		4	20.402
ss490552693	RosBREED_snp_sweet_cherry_Pp4_06511359	4	6511359	sweet		<nnxnp>	No	Yes	Yes	-	-		4	37.762		4	38.043		-	No	No	No	-	-		-	-		-	-
ss490552696	RosBREED_snp_sweet_cherry_Pp4_06545181	4	6545181	sweet		<hkxhk>	Yes	Yes	Yes	-	-		-	-		-	-		<nnxnp>	No	Yes	Yes	-	-		4	21.222		4	20.402
ss490552699	RosBREED_snp_sweet_cherry_Pp4_06580288	4	6580288	sweet		<hkxhk>	Yes	Yes	Yes	-	-		-	-		-	-		<lmxll>	Yes	No	Yes	4	20.388		-	-		4	25.853
ss490552702	RosBREED_snp_sweet_cherry_Pp4_06588816	4	6588816	sweet		<nnxnp>	No	Yes	Yes	-	-		4	37.762		4	38.043		-	No	No	No	-	-		-	-		-	-
ss490552705	RosBREED_snp_sweet_cherry_Pp4_06711576	4	6711576	sweet		<nnxnp>	No	Yes	Yes	-	-		4	38.96		4	39.266		-	No	No	No	-	-		-	-		-	-
ss490552713	RosBREED_snp_sweet_cherry_Pp4_06828082	4	6828082	sweet		-	No	No	No	-	-		-	-		-	-		<hkxhk>	Yes	Yes	Yes	-	-		-	-		4	22.34
ss490552727	RosBREED_snp_sweet_cherry_Pp4_07065857	4	7065857	sweet		<lmxll>	Yes	No	Yes	4	19.833		-	-		4	34.098		-	No	No	No	-	-		-	-		-	-
ss490548587	RosBREED_snp_tart_cherry_a_Pp4_07070007	4	7070007	sour	avium	<nnxnp>	No	Yes	Yes	-	-		4	42.164		4	42.266		<lmxll>	Yes	No	Yes	4	20.388		-	-		4	25.853
ss490552730	RosBREED_snp_sweet_cherry_Pp4_07148241	4	7148241	sweet		<hkxhk>	Yes	Yes	Yes	-	-		-	-		-	-		<lmxll>	Yes	No	Yes	4	21.224		-	-		4	26.746
ss490552741	RosBREED_snp_sweet_cherry_Pp4_07309282	4	7309282	sweet		<lmxll>	Yes	No	Yes	4	21.017		-	-		4	35.251		<lmxll>	Yes	No	Yes	4	21.224		-	-		4	26.746
ss490552744	RosBREED_snp_sweet_cherry_Pp4_07349971	4	7349971	sweet		<lmxll>	Yes	No	Yes	4	21.017		-	-		4	35.251		<hkxhk>	Yes	Yes	Yes	-	-		-	-		4	25
ss490552750	RosBREED_snp_sweet_cherry_Pp4_07429956	4	7429956	sweet		<nnxnp>	No	Yes	Yes	-	-		4	42.164		4	42.266		<nnxnp>	No	Yes	Yes	-	-		4	22.909		4	22.02
ss490552753	RosBREED_snp_sweet_cherry_Pp4_07456033	4	7456033	sweet		<nnxnp>	No	Yes	Yes	-	-		4	42.164		4	42.266		<nnxnp>	No	Yes	Yes	-	-		4	22.909		4	22.02
ss490552776	RosBREED_snp_sweet_cherry_Pp4_07835311	4	7835311	sweet		-	No	No	No	-	-		-	-		-	-		<lmxll>	Yes	No	Yes	4	22.895		-	-		4	28.91
ss490552788	RosBREED_snp_sweet_cherry_Pp4_08188846	4	8188846	sweet		-	No	No	No	-	-		-	-		-	-		<lmxll>	Yes	No	Yes	4	22.895		-	-		4	28.91
ss490548650	RosBREED_snp_tart_cherry_a_Pp4_08495239	4	8495239	sour	avium	<nnxnp>	No	Yes	Yes	-	-		4	45		4	44.812		-	No	No	No	-	-		-	-		-	-
ss490552805	RosBREED_snp_sweet_cherry_Pp4_08500917	4	8500917	sweet		<hkxhk>	Yes	Yes	Yes	-	-		-	-		-	-		<lmxll>	Yes	No	Yes	4	24.59		-	-		4	30.481
ss490552808	RosBREED_snp_sweet_cherry_Pp4_08538987	4	8538987	sweet		-	No	No	No	-	-		-	-		-	-		<lmxll>	Yes	No	Yes	4	24.59		-	-		4	30.481
ss490552823	RosBREED_snp_sweet_cherry_Pp4_08737179	4	8737179	sweet		<nnxnp>	No	Yes	Yes	-	-		4	45		4	44.812		<lmxll>	Yes	No	Yes	4	24.59		-	-		4	30.481
ss490552840	RosBREED_snp_sweet_cherry_Pp4_08950735	4	8950735	sweet		-	No	No	No	-	-		-	-		-	-		<lmxll>	Yes	No	Yes	4	24.59		-	-		4	30.481
ss490548662	RosBREED_snp_tart_cherry_a_Pp4_08955576	4	8955576	sour	avium	<lmxll>	Yes	No	Yes	4	26.902		-	-		4	41.132		<lmxll>	Yes	No	Yes	4	24.59		-	-		4	30.481
ss490552843	RosBREED_snp_sweet_cherry_Pp4_08985625	4	8985625	sweet		<hkxhk>	Yes	Yes	Yes	-	-		-	-		4	45.659		-	No	No	No	-	-		-	-		-	-
ss490545355	Pa1Cl_snp_sweet_cherry_Pp4_09145953	4	9145953	sweet		<lmxll>	Yes	No	Yes	4	29.246		-	-		4	43.459		<hkxhk>	Yes	Yes	Yes	-	-		-	-		-	-
ss490552856	RosBREED_snp_sweet_cherry_Pp4_09148953	4	9148953	sweet		<lmxll>	Yes	No	Yes	4	29.246		-	-		4	43.459		<nnxnp>	No	Yes	Yes	-	-		4	26.33		4	25.212
ss490548686	RosBREED_snp_tart_cherry_a_Pp4_09939804	4	9939804	sour	avium	<nnxnp>	No	Yes	Yes	-	-		4	30.729		4	30.814		-	No	No	No	-	-		-	-		-	-
ss490552877	RosBREED_snp_sweet_cherry_Pp4_10071883	4	10071883	sweet		-	No	No	No	-	-		-	-		-	-		<lmxll>	Yes	No	Yes	4	28.002		-	-		4	33.53
ss490552880	RosBREED_snp_sweet_cherry_Pp4_10145480	4	10145480	sweet		<lmxll>	Yes	No	Yes	4	35.575		-	-		4	49.843		<nnxnp>	No	Yes	Yes	-	-		4	34.781		4	31.887
ss490559398	RosCOS3576-320_snp_sweet_cherry_Pp4_10184012	4	10184012	sweet		-	No	No	No	-	-		-	-		-	-		<lmxll>	Yes	No	Yes	4	28.002		-	-		4	33.53
ss490559107	RosCOS1499-100_snp_sweet_cherry_Pp4_10225433	4	10225433	sweet		<lmxll>	Yes	No	Yes	4	34.685		-	-		4	48.989		<lmxll>	Yes	No	Yes	4	28.002		-	-		4	33.53
ss490552883	RosBREED_snp_sweet_cherry_Pp4_10230259	4	10230259	sweet		<lmxll>	Yes	No	Yes	4	35.575		-	-		4	49.843		<nnxnp>	No	Yes	Yes	-	-		4	34.781		4	31.887
ss490552906	RosBREED_snp_sweet_cherry_Pp4_10869172	4	10869172	sweet		<nnxnp>	No	Yes	Yes	-	-		4	51.282		4	50.802		-	No	No	No	-	-		-	-		-	-
ss490552912	RosBREED_snp_sweet_cherry_Pp4_11034104	4	11034104	sweet		<nnxnp>	No	Yes	Yes	-	-		4	53.388		4	52.678		-	No	No	No	-	-		-	-		-	-
ss490552931	RosBREED_snp_sweet_cherry_Pp4_11510521	4	11510521	sweet		<lmxll>	Yes	No	Yes	4	46.421		-	-		4	60.573		-	No	No	No	-	-		-	-		-	-
ss490548726	RosBREED_snp_tart_cherry_a_Pp4_11651018	4	11651018	sour	avium	<lmxll>	Yes	No	Yes	4	46.421		-	-		4	60.573		-	No	No	No	-	-		-	-		-	-
ss490552936	RosBREED_snp_sweet_cherry_Pp4_11651543	4	11651543	sweet		<lmxll>	Yes	No	Yes	4	46.421		-	-		4	60.573		-	No	No	No	-	-		-	-		-	-
ss490552942	RosBREED_snp_sweet_cherry_Pp4_11946432	4	11946432	sweet		<lmxll>	Yes	No	Yes	4	46.421		-	-		4	60.573		<nnxnp>	No	Yes	Yes	-	-		4	36.547		4	33.35
ss490552959	RosBREED_snp_sweet_cherry_Pp4_12567325	4	12567325	sweet		<hkxhk>	Yes	Yes	Yes	-	-		-	-		-	-		<lmxll>	Yes	No	Yes	4	29.71		-	-		4	35.225
ss490552964	RosBREED_snp_sweet_cherry_Pp4_12715001	4	12715001	sweet		<hkxhk>	Yes	Yes	Yes	-	-		-	-		-	-		<hkxhk>	Yes	Yes	Yes	-	-		-	-		4	34.129
ss490545360	Pa2Cl_snp_sweet_cherry_Pp4_12750612	4	12750612	sweet		<hkxhk>	Yes	Yes	Yes	-	-		-	-		-	-		<hkxhk>	Yes	Yes	Yes	-	-		-	-		4	34.129
ss490552970	RosBREED_snp_sweet_cherry_Pp4_12865643	4	12865643	sweet		<hkxhk>	Yes	Yes	Yes	-	-		-	-		-	-		<hkxhk>	Yes	Yes	Yes	-	-		-	-		4	35.474
ss490552973	RosBREED_snp_sweet_cherry_Pp4_12955416	4	12955416	sweet		<hkxhk>	Yes	Yes	Yes	-	-		-	-		4	57.705		<hkxhk>	Yes	Yes	Yes	-	-		-	-		4	35.474
ss490559147	RosCOS1546-059_snp_sweet_cherry_Pp4_12987703	4	12987703	sweet		<hkxhk>	Yes	Yes	Yes	-	-		-	-		4	57.705		<hkxhk>	Yes	Yes	Yes	-	-		-	-		4	35.683
ss490558926	RosCOS1132-199_snp_sweet_cherry_Pp4_13089513	4	13089513	sweet		<nnxnp>	No	Yes	Yes	-	-		4	55.48		4	54.72		<hkxhk>	Yes	Yes	Yes	-	-		-	-		4	37.271
ss490552979	RosBREED_snp_sweet_cherry_Pp4_13093284	4	13093284	sweet		<nnxnp>	No	Yes	Yes	-	-		4	55.48		4	54.72		<hkxhk>	Yes	Yes	Yes	-	-		-	-		4	37.271
ss490558843	RosCOS0519-218_snp_sweet_cherry_Pp4_13606903	4	13606903	sweet		-	No	No	No	-	-		-	-		-	-		<lmxll>	Yes	No	Yes	4	33.207		-	-		4	38.696
ss490553016	RosBREED_snp_sweet_cherry_Pp4_13886648	4	13886648	sweet		<nnxnp>	No	Yes	Yes	-	-		4	59.02		4	57.972		<hkxhk>	Yes	Yes	Yes	-	-		-	-		4	38.494
ss490553022	RosBREED_snp_sweet_cherry_Pp4_14026352	4	14026352	sweet		<nnxnp>	No	Yes	Yes	-	-		4	61.357		4	60.149		<lmxll>	Yes	No	Yes	4	36.76		-	-		4	42.086
ss490553025	RosBREED_snp_sweet_cherry_Pp4_14081510	4	14081510	sweet		-	No	No	No	-	-		-	-		-	-		<hkxhk>	Yes	Yes	Yes	-	-		-	-		4	40.432
ss490553036	RosBREED_snp_sweet_cherry_Pp4_14516715	4	14516715	sweet		-	No	No	No	-	-		-	-		-	-		<nnxnp>	No	Yes	Yes	-	-		4	48.97		4	42.237
ss490553042	RosBREED_snp_sweet_cherry_Pp4_14703566	4	14703566	sweet		-	No	No	No	-	-		-	-		-	-		<lmxll>	Yes	No	Yes	4	40.307		-	-		4	45.401
ss490553045	RosBREED_snp_sweet_cherry_Pp4_14760010	4	14760010	sweet		<nnxnp>	No	Yes	Yes	-	-		4	65.183		4	63.868		-	Yes	Yes	Yes	-	-		-	-		-	-
ss490553048	RosBREED_snp_sweet_cherry_Pp4_14821190	4	14821190	sweet		<lmxll>	Yes	No	Yes	-	-		-	-		-	-		<lmxll>	Yes	No	Yes	4	40.307		-	-		4	45.401
ss490558929	RosCOS1134-107_snp_sweet_cherry_Pp4_16075683	4	16075683	sweet		<hkxhk>	Yes	Yes	Yes	-	-		-	-		-	-		<lmxll>	Yes	No	Yes	3	38.365		-	-		3	35.652
ss490548794	RosBREED_snp_tart_cherry_a_Pp4_16764887	4	16764887	sour	avium	-	No	No	No	-	-		-	-		-	-		<lmxll>	Yes	No	Yes	6	62.131		-	-		6	62.226
ss490553115	RosBREED_snp_sweet_cherry_Pp4_17040984	4	17040984	sweet		<hkxhk>	Yes	Yes	Yes	-	-		-	-		4	63.217		<nnxnp>	No	Yes	Yes	-	-		4	53.17		4	46.263
ss490553120	RosBREED_snp_sweet_cherry_Pp4_17093228	4	17093228	sweet		<lmxll>	Yes	No	Yes	4	50.264		-	-		4	64.205		<hkxhk>	Yes	Yes	Yes	-	-		-	-		-	-
ss490553123	RosBREED_snp_sweet_cherry_Pp4_17222313	4	17222313	sweet		<hkxhk>	Yes	Yes	Yes	-	-		-	-		4	65.282		<lmxll>	Yes	No	Yes	4	42.956		-	-		4	47.853
ss490548798	RosBREED_snp_tart_cherry_a_Pp4_17460975	4	17460975	sour	avium	<hkxhk>	Yes	Yes	Yes	-	-		-	-		4	65.253		<lmxll>	Yes	No	Yes	4	42.956		-	-		4	47.853
ss490553135	RosBREED_snp_sweet_cherry_Pp4_17754159	4	17754159	sweet		<nnxnp>	No	Yes	Yes	-	-		-	-		4	65.554		<nnxnp>	No	Yes	Yes	-	-		4	54.018		4	47.101
ss490558865	RosCOS0544-090_snp_sweet_cherry_Pp4_17859388	4	17859388	sweet		<lmxll>	Yes	No	Yes	4	51.052		-	-		4	64.93		<hkxhk>	Yes	Yes	Yes	-	-		-	-		4	45.773
ss490558868	RosCOS0544-148_snp_sweet_cherry_Pp4_17859446	4	17859446	sweet		-	No	No	No	-	-		-	-		-	-		<hkxhk>	Yes	Yes	Yes	-	-		-	-		4	45.773
ss490558871	RosCOS0544-363_snp_sweet_cherry_Pp4_17859661	4	17859661	sweet		-	No	No	No	-	-		-	-		-	-		<hkxhk>	Yes	Yes	Yes	-	-		-	-		4	45.773
ss490553144	RosBREED_snp_sweet_cherry_Pp4_17943880	4	17943880	sweet		<nnxnp>	No	Yes	Yes	-	-		4	66.063		4	64.689		<hkxhk>	Yes	Yes	Yes	-	-		-	-		4	46.653
ss490553160	RosBREED_snp_sweet_cherry_Pp4_18226401	4	18226401	sweet		<lmxll>	Yes	No	Yes	4	53.448		-	-		4	67.937		-	No	No	No	-	-		-	-		-	-
ss490553163	RosBREED_snp_sweet_cherry_Pp4_18379635	4	18379635	sweet		<lmxll>	Yes	No	Yes	4	54.21		-	-		4	68.606		-	No	No	No	-	-		-	-		-	-
ss490553166	RosBREED_snp_sweet_cherry_Pp4_18408002	4	18408002	sweet		<lmxll>	Yes	No	Yes	4	54.21		-	-		4	68.606		-	No	No	No	-	-		-	-		-	-
ss490553168	RosBREED_snp_sweet_cherry_Pp4_18426223	4	18426223	sweet		<nnxnp>	No	Yes	Yes	-	-		4	66.063		4	64.689		<hkxhk>	Yes	Yes	Yes	-	-		-	-		-	-
ss490558990	RosCOS1252-088_snp_sweet_cherry_Pp4_18584595	4	18584595	sweet		<hkxhk>	Yes	Yes	Yes	-	-		-	-		-	-		<lmxll>	Yes	No	Yes	4	45.575		-	-		4	50.352
ss490553184	RosBREED_snp_sweet_cherry_Pp4_18701563	4	18701563	sweet		<lmxll>	Yes	No	Yes	4	54.825		-	-		4	68.942		<nnxnp>	No	Yes	Yes	-	-		4	58.244		4	51.069
ss490553192	RosBREED_snp_sweet_cherry_Pp4_19293490	4	19293490	sweet		<lmxll>	Yes	No	Yes	4	55.992		-	-		4	69.969		<hkxhk>	Yes	Yes	Yes	-	-		-	-		4	50.289
ss490553195	RosBREED_snp_sweet_cherry_Pp4_19398313	4	19398313	sweet		<hkxhk>	Yes	Yes	Yes	-	-		-	-		-	-		<nnxnp>	No	Yes	Yes	-	-		7	65.862		7	61.477
ss490553198	RosBREED_snp_sweet_cherry_Pp4_19411509	4	19411509	sweet		<lmxll>	Yes	No	Yes	4	55.943		-	-		4	69.93		<nnxnp>	No	Yes	Yes	-	-		4	60.782		4	53.384
ss490553201	RosBREED_snp_sweet_cherry_Pp4_19503889	4	19503889	sweet		<nnxnp>	No	Yes	Yes	-	-		4	69.285		4	67.924		-	No	No	No	-	-		-	-		-	-
ss490553204	RosBREED_snp_sweet_cherry_Pp4_19561278	4	19561278	sweet		<nnxnp>	No	Yes	Yes	-	-		4	68.516		4	67.245		<hkxhk>	Yes	Yes	Yes	-	-		-	-		4	51.504
ss490553207	RosBREED_snp_sweet_cherry_Pp4_19599189	4	19599189	sweet		<nnxnp>	No	Yes	Yes	-	-		4	68.516		4	67.245		<hkxhk>	Yes	Yes	Yes	-	-		-	-		4	51.635
ss490553209	RosBREED_snp_sweet_cherry_Pp4_19657873	4	19657873	sweet		<nnxnp>	No	Yes	Yes	-	-		4	68.516		4	67.245		<hkxhk>	Yes	Yes	Yes	-	-		-	-		4	52.076
ss490553215	RosBREED_snp_sweet_cherry_Pp4_19753772	4	19753772	sweet		<nnxnp>	No	Yes	Yes	-	-		4	69.285		4	67.924		-	No	No	No	-	-		-	-		-	-
ss490553221	RosBREED_snp_sweet_cherry_Pp4_19849090	4	19849090	sweet		<nnxnp>	No	Yes	Yes	-	-		4	70.556		4	69.175		-	No	No	No	-	-		-	-		-	-
ss490553226	RosBREED_snp_sweet_cherry_Pp4_20004975	4	20004975	sweet		<nnxnp>	No	Yes	Yes	-	-		4	69.285		4	67.924		<lmxll>	Yes	No	Yes	4	50.715		-	-		4	55.597
ss490553236	RosBREED_snp_sweet_cherry_Pp4_20094052	4	20094052	sweet		<nnxnp>	No	Yes	Yes	-	-		4	69.285		4	67.924		<lmxll>	Yes	No	Yes	4	50.715		-	-		4	55.597
ss490553242	RosBREED_snp_sweet_cherry_Pp4_20177902	4	20177902	sweet		<nnxnp>	No	Yes	Yes	-	-		4	70.556		4	69.175		<lmxll>	Yes	No	Yes	4	50.715		-	-		4	55.597
ss490559295	RosCOS2597-392_snp_sweet_cherry_Pp4_20432548	4	20432548	sweet		<nnxnp>	No	Yes	Yes	-	-		4	72.802		4	71.291		<lmxll>	Yes	No	Yes	4	51.552		-	-		4	56.38
ss490559298	RosCOS2597-413_snp_sweet_cherry_Pp4_20432569	4	20432569	sweet		<nnxnp>	No	Yes	Yes	-	-		4	72.802		4	71.291		<lmxll>	Yes	No	Yes	4	51.552		-	-		4	56.38
ss490559139	RosCOS1539-146_snp_sweet_cherry_Pp4_20433462	4	20433462	sweet		<nnxnp>	No	Yes	Yes	-	-		4	72.802		4	71.291		<lmxll>	Yes	No	Yes	4	51.552		-	-		4	56.38
ss490559141	RosCOS1539-480_snp_sweet_cherry_Pp4_20433776	4	20433776	sweet		<nnxnp>	No	Yes	Yes	-	-		4	72.802		4	71.291		<lmxll>	Yes	No	Yes	4	51.552		-	-		4	56.38
ss490553256	RosBREED_snp_sweet_cherry_Pp4_20482700	4	20482700	sweet		<nnxnp>	No	Yes	Yes	-	-		4	72.802		4	71.291		<lmxll>	Yes	No	Yes	4	51.552		-	-		4	56.38
ss490553268	RosBREED_snp_sweet_cherry_Pp4_20865038	4	20865038	sweet		<hkxhk>	Yes	Yes	Yes	-	-		-	-		-	-		<nnxnp>	No	Yes	Yes	-	-		2	49.642		2	10.638
ss490553277	RosBREED_snp_sweet_cherry_Pp4_21141260	4	21141260	sweet		<nnxnp>	No	Yes	Yes	-	-		2	16.434		2	18.549		-	No	No	No	-	-		-	-		-	-
ss490548855	RosBREED_snp_tart_cherry_a_Pp4_21145128	4	21145128	sour	avium	<lmxll>	Yes	No	Yes	2	16.459		-	-		2	16.424		<nnxnp>	No	Yes	Yes	-	-		2	51.341		2	8.773
ss490553280	RosBREED_snp_sweet_cherry_Pp4_21154556	4	21154556	sweet		<lmxll>	Yes	No	Yes	2	16.459		-	-		2	16.424		<nnxnp>	No	Yes	Yes	-	-		2	51.341		2	8.773
ss490548859	RosBREED_snp_tart_cherry_a_Pp4_21534980	4	21534980	sour	avium	<nnxnp>	No	Yes	Yes	-	-		2	16.421		2	17.549		-	No	No	No	-	-		-	-		-	-
ss490553289	RosBREED_snp_sweet_cherry_Pp4_21580914	4	21580914	sweet		<nnxnp>	No	Yes	Yes	-	-		2	16.434		2	18.549		-	No	No	No	-	-		-	-		-	-
ss490548866	RosBREED_snp_tart_cherry_a_Pp4_22125695	4	22125695	sour	avium	<nnxnp>	No	Yes	Yes	-	-		2	18.726		2	20.337		<lmxll>	Yes	No	Yes	2	10.391		-	-		2	14.788
ss490553310	RosBREED_snp_sweet_cherry_Pp4_22126812	4	22126812	sweet		<nnxnp>	No	Yes	Yes	-	-		2	18.726		2	20.337		<lmxll>	Yes	No	Yes	2	10.391		-	-		2	14.788
ss490559443	RosCOS3754-167_snp_sweet_cherry_Pp4_22142114	4	22142114	sweet		<nnxnp>	No	Yes	Yes	-	-		2	18.726		2	20.337		<lmxll>	Yes	No	Yes	2	10.391		-	-		2	14.788
ss490553331	RosBREED_snp_sweet_cherry_Pp4_23072893	4	23072893	sweet		<hkxhk>	Yes	Yes	Yes	-	-		-	-		-	-		<lmxll>	Yes	No	Yes	4	51.552		-	-		4	56.38
ss490553334	RosBREED_snp_sweet_cherry_Pp4_23285499	4	23285499	sweet		<hkxhk>	Yes	Yes	Yes	-	-		-	-		-	-		<lmxll>	Yes	No	Yes	4	51.552		-	-		4	56.38
ss490553343	RosBREED_snp_sweet_cherry_Pp4_23439768	4	23439768	sweet		<lmxll>	Yes	No	Yes	4	57.298		-	-		4	71.448		-	No	No	No	-	-		-	-		-	-
ss490553367	RosBREED_snp_sweet_cherry_Pp4_23921667	4	23921667	sweet		<hkxhk>	Yes	Yes	Yes	-	-		-	-		-	-		<lmxll>	Yes	No	Yes	4	54.075		-	-		4	59.072
ss490553403	RosBREED_snp_sweet_cherry_Pp4_25952741	4	25952741	sweet		<nnxnp>	No	Yes	Yes	-	-		4	77.959		4	76.381		<lmxll>	Yes	No	Yes	4	59.096		-	-		4	64.117
ss490553415	RosBREED_snp_sweet_cherry_Pp4_26292768	4	26292768	sweet		<nnxnp>	No	Yes	Yes	-	-		4	77.959		4	76.381		<lmxll>	Yes	No	Yes	4	59.096		-	-		4	64.117
ss490553423	RosBREED_snp_sweet_cherry_Pp4_26601047	4	26601047	sweet		-	No	No	No	-	-		-	-		-	-		<lmxll>	Yes	No	Yes	4	59.096		-	-		4	64.117
ss490553426	RosBREED_snp_sweet_cherry_Pp4_26635875	4	26635875	sweet		<nnxnp>	No	Yes	Yes	-	-		-	-		4	75.658		-	No	No	No	-	-		-	-		-	-
ss490553432	RosBREED_snp_sweet_cherry_Pp4_26692324	4	26692324	sweet		-	No	No	No	-	-		-	-		-	-		<lmxll>	Yes	No	Yes	4	58.255		-	-		4	63.297
ss490553438	RosBREED_snp_sweet_cherry_Pp4_26771048	4	26771048	sweet		<nnxnp>	No	Yes	Yes	-	-		4	77.312		4	75.61		<lmxll>	Yes	No	Yes	4	58.255		-	-		4	63.297
ss490553447	RosBREED_snp_sweet_cherry_Pp4_26862493	4	26862493	sweet		<hkxhk>	Yes	Yes	Yes	-	-		-	-		4	72.97		-	No	No	No	-	-		-	-		-	-
ss490553450	RosBREED_snp_sweet_cherry_Pp4_26924288	4	26924288	sweet		<hkxhk>	Yes	Yes	Yes	-	-		-	-		4	72.97		-	No	No	No	-	-		-	-		-	-
ss490553458	RosBREED_snp_sweet_cherry_Pp4_27042542	4	27042542	sweet		<hkxhk>	Yes	Yes	Yes	-	-		-	-		4	72.97		-	No	No	No	-	-		-	-		-	-
ss490553464	RosBREED_snp_sweet_cherry_Pp4_27192075	4	27192075	sweet		<hkxhk>	Yes	Yes	Yes	-	-		-	-		4	73.755		-	No	No	No	-	-		-	-		-	-
ss490548914	RosBREED_snp_tart_cherry_a_Pp4_27407124	4	27407124	sour	avium	<lmxll>	Yes	No	Yes	-	-		-	-		-	-		<lmxll>	Yes	No	Yes	4	56.584		-	-		4	61.626
ss490553492	RosBREED_snp_sweet_cherry_Pp4_27578624	4	27578624	sweet		<nnxnp>	No	Yes	Yes	-	-		4	77.959		4	76.381		<lmxll>	Yes	No	Yes	4	56.584		-	-		4	61.626
ss490553515	RosBREED_snp_sweet_cherry_Pp4_28593928	4	28593928	sweet		-	No	No	No	-	-		-	-		-	-		<nnxnp>	No	Yes	Yes	-	-		2	54.662		2	5.168
ss490553543	RosBREED_snp_sweet_cherry_Pp4_29560911	4	29560911	sweet		-	No	No	No	-	-		-	-		-	-		<lmxll>	Yes	No	Yes	6	54.279		-	-		6	54.336
ss490553546	RosBREED_snp_sweet_cherry_Pp4_29622849	4	29622849	sweet		<lmxll>	Yes	No	Yes	6	48.364		-	-		6	47.958		-	No	Yes	Yes	-	-		-	-		-	-
ss490553601	RosBREED_snp_sweet_cherry_Pp5_00318184	5	318184	sweet		-	No	No	No	-	-		-	-		-	-		<lmxll>	Yes	No	Yes	5	0		-	-		5	2.366
ss490558899	RosCOS1004-260_snp_sweet_cherry_Pp5_00332450	5	332450	sweet		-	No	No	No	-	-		-	-		-	-		<lmxll>	Yes	No	Yes	5	0		-	-		5	2.366
ss490553605	RosBREED_snp_sweet_cherry_Pp5_00335413	5	335413	sweet		-	No	No	No	-	-		-	-		-	-		<lmxll>	Yes	No	Yes	5	0		-	-		5	2.366
ss490553641	RosBREED_snp_sweet_cherry_Pp5_00671432	5	671432	sweet		<lmxll>	Yes	No	Yes	5	3.811		-	-		5	3.647		<nnxnp>	No	Yes	Yes	-	-		5	4.289		5	9.827
ss490553668	RosBREED_snp_sweet_cherry_Pp5_00857660	5	857660	sweet		<lmxll>	Yes	No	Yes	5	3.811		-	-		5	3.647		<nnxnp>	No	Yes	Yes	-	-		5	0		5	7.711
ss490553674	RosBREED_snp_sweet_cherry_Pp5_00934368	5	934368	sweet		<lmxll>	Yes	No	Yes	5	2.708		-	-		5	2.561		<nnxnp>	No	Yes	Yes	-	-		5	0		5	6.848
ss490553696	RosBREED_snp_sweet_cherry_Pp5_01121958	5	1121958	sweet		<lmxll>	Yes	No	Yes	5	2.708		-	-		5	2.561		<nnxnp>	No	Yes	Yes	-	-		5	0		5	5.988
ss490553708	RosBREED_snp_sweet_cherry_Pp5_01221714	5	1221714	sweet		<lmxll>	Yes	No	Yes	5	2.708		-	-		5	2.561		<nnxnp>	No	Yes	Yes	-	-		5	0		5	5.16
ss490553735	RosBREED_snp_sweet_cherry_Pp5_01629739	5	1629739	sweet		-	Yes	Yes	Yes	-	-		-	-		5	1.628		-	No	No	No	-	-		-	-		-	-
ss490553738	RosBREED_snp_sweet_cherry_Pp5_01645289	5	1645289	sweet		-	Yes	Yes	Yes	-	-		-	-		5	1.628		-	No	No	No	-	-		-	-		-	-
ss490553741	RosBREED_snp_sweet_cherry_Pp5_01658127	5	1658127	sweet		-	Yes	Yes	Yes	-	-		-	-		5	1.628		-	No	No	No	-	-		-	-		-	-
ss490559171	RosCOS1616-297_snp_sweet_cherry_Pp5_01709155	5	1709155	sweet		<lmxll>	Yes	No	Yes	5	1.126		-	-		5	1.058		<nnxnp>	No	Yes	Yes	-	-		5	0		5	3.44
ss490549013	RosBREED_snp_tart_cherry_a_Pp5_02351581	5	2351581	sour	avium	<lmxll>	Yes	No	Yes	5	1.126		-	-		5	1.058		<nnxnp>	No	Yes	Yes	-	-		5	0		5	0
ss490553790	RosBREED_snp_sweet_cherry_Pp5_02722408	5	2722408	sweet		<lmxll>	Yes	No	Yes	5	0		-	-		5	0		-	No	No	No	-	-		-	-		-	-
ss490553811	RosBREED_snp_sweet_cherry_Pp5_03193567	5	3193567	sweet		<lmxll>	Yes	No	Yes	5	4.919		-	-		5	4.792		<lmxll>	Yes	No	Yes	5	0.839		-	-		5	3.203
ss490553817	RosBREED_snp_sweet_cherry_Pp5_03299986	5	3299986	sweet		<lmxll>	Yes	No	Yes	5	4.919		-	-		5	4.792		-	No	No	No	-	-		-	-		-	-
ss490553823	RosBREED_snp_sweet_cherry_Pp5_03464400	5	3464400	sweet		<hkxhk>	Yes	Yes	Yes	-	-		-	-		5	13.427		-	No	No	No	-	-		-	-		-	-
ss490559270	RosCOS2380-161_snp_sweet_cherry_Pp5_03464457	5	3464457	sweet		<lmxll>	Yes	No	Yes	5	4.919		-	-		5	4.792		-	No	No	No	-	-		-	-		-	-
ss490559267	RosCOS2380-101_snp_sweet_cherry_Pp5_03464517	5	3464517	sweet		<lmxll>	Yes	No	Yes	5	4.919		-	-		5	4.792		-	No	No	No	-	-		-	-		-	-
ss490559156	RosCOS1551-132_snp_sweet_cherry_Pp5_03469706	5	3469706	sweet		<lmxll>	Yes	No	Yes	5	4.919		-	-		5	4.792		<lmxll>	Yes	No	Yes	5	0.839		-	-		5	3.203
ss490553832	RosBREED_snp_sweet_cherry_Pp5_03526608	5	3526608	sweet		<nnxnp>	No	Yes	Yes	-	-		5	3.138		5	11.788		-	No	No	No	-	-		-	-		-	-
ss490553847	RosBREED_snp_sweet_cherry_Pp5_03644242	5	3644242	sweet		<lmxll>	Yes	No	Yes	5	4.919		-	-		5	4.792		-	No	No	No	-	-		-	-		-	-
ss490553853	RosBREED_snp_sweet_cherry_Pp5_03695755	5	3695755	sweet		-	No	No	No	-	-		-	-		-	-		<lmxll>	Yes	No	Yes	5	0.839		-	-		5	3.203
ss490553856	RosBREED_snp_sweet_cherry_Pp5_03731884	5	3731884	sweet		-	No	No	No	-	-		-	-		-	-		<lmxll>	Yes	No	Yes	5	0.839		-	-		5	3.203
ss490553868	RosBREED_snp_sweet_cherry_Pp5_03864042	5	3864042	sweet		-	No	No	No	-	-		-	-		-	-		<lmxll>	Yes	No	Yes	5	0.839		-	-		5	3.203
ss490553883	RosBREED_snp_sweet_cherry_Pp5_04185595	5	4185595	sweet		<lmxll>	Yes	No	Yes	5	6.026		-	-		5	5.913		-	No	No	No	-	-		-	-		-	-
ss490553895	RosBREED_snp_sweet_cherry_Pp5_04302944	5	4302944	sweet		<lmxll>	Yes	No	Yes	5	6.026		-	-		5	5.913		-	No	No	No	-	-		-	-		-	-
ss490553898	RosBREED_snp_sweet_cherry_Pp5_04345439	5	4345439	sweet		<lmxll>	Yes	No	Yes	5	7.683		-	-		5	7.523		-	No	No	No	-	-		-	-		-	-
ss490553901	RosBREED_snp_sweet_cherry_Pp5_04357749	5	4357749	sweet		<lmxll>	Yes	No	Yes	5	7.683		-	-		5	7.523		-	No	No	No	-	-		-	-		-	-
ss490553907	RosBREED_snp_sweet_cherry_Pp5_04413731	5	4413731	sweet		-	No	Yes	Yes	-	-		5	0		5	8.459		<lmxll>	Yes	No	Yes	5	3.365		-	-		5	5.742
ss490553910	RosBREED_snp_sweet_cherry_Pp5_04486238	5	4486238	sweet		<lmxll>	Yes	No	Yes	5	6.026		-	-		5	5.913		-	No	No	No	-	-		-	-		-	-
ss490553919	RosBREED_snp_sweet_cherry_Pp5_04710627	5	4710627	sweet		<lmxll>	Yes	No	Yes	5	6.026		-	-		5	5.913		-	No	No	No	-	-		-	-		-	-
ss490553922	RosBREED_snp_sweet_cherry_Pp5_04755463	5	4755463	sweet		<lmxll>	Yes	No	Yes	5	6.026		-	-		5	5.913		<lmxll>	Yes	No	Yes	5	3.365		-	-		5	5.742
ss490549071	RosBREED_snp_tart_cherry_a_Pp5_04831572	5	4831572	sour	avium	<nnxnp>	No	Yes	Yes	-	-		5	0		5	8.459		<lmxll>	Yes	No	Yes	5	3.355		-	-		5	5.73
ss490553929	RosBREED_snp_sweet_cherry_Pp5_04897952	5	4897952	sweet		<hkxhk>	Yes	Yes	Yes	-	-		-	-		5	6.034		-	No	No	No	-	-		-	-		-	-
ss490554014	RosBREED_snp_sweet_cherry_Pp5_07711329	5	7711329	sweet		<lmxll>	Yes	No	Yes	5	10.976		-	-		5	10.93		-	No	No	No	-	-		-	-		-	-
ss490554037	RosBREED_snp_sweet_cherry_Pp5_08194627	5	8194627	sweet		<lmxll>	Yes	No	Yes	5	10.976		-	-		5	10.93		<lmxll>	Yes	No	Yes	5	9.376		-	-		5	11.765
ss490554046	RosBREED_snp_sweet_cherry_Pp5_08344028	5	8344028	sweet		<nnxnp>	No	Yes	Yes	-	-		5	13.792		5	22.327		<lmxll>	Yes	No	Yes	5	12.845		-	-		5	15.262
ss490554050	RosBREED_snp_sweet_cherry_Pp5_08373552	5	8373552	sweet		<nnxnp>	No	Yes	Yes	-	-		5	14.92		5	23.445		<lmxll>	Yes	No	Yes	5	12.845		-	-		5	15.262
ss490554053	RosBREED_snp_sweet_cherry_Pp5_08425758	5	8425758	sweet		<nnxnp>	No	Yes	Yes	-	-		5	14.92		5	23.445		<lmxll>	Yes	No	Yes	5	12.845		-	-		5	15.262
ss490554062	RosBREED_snp_sweet_cherry_Pp5_08714232	5	8714232	sweet		<nnxnp>	No	Yes	Yes	-	-		5	14.92		5	23.445		<lmxll>	Yes	No	Yes	5	15.477		-	-		5	17.838
ss490549133	RosBREED_snp_tart_cherry_a_Pp5_08997900	5	8997900	sour	avium	<nnxnp>	No	Yes	Yes	-	-		5	14.92		5	23.445		<lmxll>	No	No	No	5	17.254		-	-		5	19.586
ss490554083	RosBREED_snp_sweet_cherry_Pp5_09041308	5	9041308	sweet		<nnxnp>	No	Yes	Yes	-	-		5	14.92		5	23.445		<lmxll>	Yes	No	Yes	5	17.254		-	-		5	19.586
ss490559113	RosCOS1500-271_snp_sweet_cherry_Pp5_09393638	5	9393638	sweet		<hkxhk>	Yes	Yes	Yes	-	-		-	-		5	21.546		<nnxnp>	No	Yes	Yes	-	-		5	11.254		5	18.532
ss490559110	RosCOS1500-163_snp_sweet_cherry_Pp5_09393745	5	9393745	sweet		<hkxhk>	Yes	Yes	Yes	-	-		-	-		5	21.546		<nnxnp>	No	Yes	Yes	-	-		5	14.703		5	18.532
ss490554113	RosBREED_snp_sweet_cherry_Pp5_09914783	5	9914783	sweet		<lmxll>	Yes	No	Yes	5	22.541		-	-		5	21.724		-	No	No	No	-	-		-	-		-	-
ss490554125	RosBREED_snp_sweet_cherry_Pp5_10237059	5	10237059	sweet		<nnxnp>	No	Yes	Yes	-	-		5	17.016		5	25.656		<lmxll>	Yes	No	Yes	5	19.81		-	-		5	22.124
ss490554134	RosBREED_snp_sweet_cherry_Pp5_10500237	5	10500237	sweet		<hkxhk>	Yes	Yes	Yes	-	-		-	-		5	25.508		<nnxnp>	No	Yes	Yes	-	-		5	14.703		5	25.649
ss490554144	RosBREED_snp_sweet_cherry_Pp5_10734088	5	10734088	sweet		<nnxnp>	No	Yes	Yes	-	-		5	19.315		5	27.722		<lmxll>	Yes	No	Yes	-	-		-	-		-	-
ss490554204	RosBREED_snp_sweet_cherry_Pp5_11953073	5	11953073	sweet		<lmxll>	Yes	No	Yes	-	-		-	-		-	-		<nnxnp>	No	Yes	Yes	-	-		5	19.783		5	30.889
ss490554207	RosBREED_snp_sweet_cherry_Pp5_11957036	5	11957036	sweet		<lmxll>	Yes	No	Yes	-	-		-	-		-	-		<nnxnp>	No	Yes	Yes	-	-		5	19.783		5	30.889
ss490554222	RosBREED_snp_sweet_cherry_Pp5_12036633	5	12036633	sweet		<lmxll>	Yes	No	Yes	5	38.261		-	-		5	36.281		<nnxnp>	No	Yes	Yes	-	-		5	19.783		5	30.889
ss490554237	RosBREED_snp_sweet_cherry_Pp5_12088162	5	12088162	sweet		<lmxll>	Yes	No	Yes	5	38.261		-	-		5	36.281		<nnxnp>	No	Yes	Yes	-	-		5	17.266		5	30.889
ss490554243	RosBREED_snp_sweet_cherry_Pp5_12126571	5	12126571	sweet		<lmxll>	Yes	No	Yes	5	38.261		-	-		5	36.281		<nnxnp>	No	Yes	Yes	-	-		5	14.703		5	30.889
ss490554283	RosBREED_snp_sweet_cherry_Pp5_12331780	5	12331780	sweet		<hkxhk>	Yes	Yes	Yes	-	-		-	-		5	34.757		<hkxhk>	Yes	Yes	Yes	-	-		-	-		5	32.699
ss490554286	RosBREED_snp_sweet_cherry_Pp5_12348189	5	12348189	sweet		<lmxll>	Yes	No	Yes	5	41.163		-	-		5	38.801		<nnxnp>	No	Yes	Yes	-	-		5	22.327		5	33.467
ss490559459	RosCOS3782-552_snp_sweet_cherry_Pp5_12355515	5	12355515	sweet		<lmxll>	Yes	No	Yes	5	41.163		-	-		5	38.801		<nnxnp>	No	Yes	Yes	-	-		5	22.327		5	33.467
ss490559456	RosCOS3782-442_snp_sweet_cherry_Pp5_12355624	5	12355624	sweet		<lmxll>	Yes	No	Yes	5	41.163		-	-		5	38.801		<nnxnp>	No	Yes	Yes	-	-		5	22.327		5	33.467
ss490559453	RosCOS3782-122_snp_sweet_cherry_Pp5_12355943	5	12355943	sweet		-	No	Yes	Yes	-	-		5	24.147		5	32.279		<lmxll>	Yes	No	Yes	5	30.505		-	-		5	32.333
ss490554331	RosBREED_snp_sweet_cherry_Pp5_12646495	5	12646495	sweet		<lmxll>	Yes	No	Yes	5	42.283		-	-		5	39.862		<nnxnp>	No	Yes	Yes	-	-		5	22.327		5	35.89
ss490554346	RosBREED_snp_sweet_cherry_Pp5_12750950	5	12750950	sweet		<hkxhk>	Yes	Yes	Yes	-	-		-	-		5	36.231		<hkxhk>	Yes	Yes	Yes	-	-		-	-		5	35.032
ss490554352	RosBREED_snp_sweet_cherry_Pp5_12785307	5	12785307	sweet		<hkxhk>	Yes	Yes	Yes	-	-		-	-		5	36.812		<hkxhk>	Yes	Yes	Yes	-	-		-	-		5	35.032
ss490554366	RosBREED_snp_sweet_cherry_Pp5_12868715	5	12868715	sweet		<nnxnp>	No	Yes	Yes	-	-		5	29.559		5	37.074		<lmxll>	Yes	No	Yes	5	32.237		-	-		5	33.893
ss490554372	RosBREED_snp_sweet_cherry_Pp5_12917888	5	12917888	sweet		<hkxhk>	Yes	Yes	Yes	-	-		-	-		5	38.372		<hkxhk>	Yes	Yes	Yes	-	-		-	-		5	36.025
ss490554393	RosBREED_snp_sweet_cherry_Pp5_13047387	5	13047387	sweet		<nnxnp>	No	Yes	Yes	-	-		5	33.09		5	40.227		<lmxll>	Yes	No	Yes	5	33.097		-	-		5	34.605
ss490554399	RosBREED_snp_sweet_cherry_Pp5_13064758	5	13064758	sweet		<nnxnp>	No	Yes	Yes	-	-		5	33.09		5	40.227		<lmxll>	Yes	No	Yes	5	33.097		-	-		5	34.605
ss490559177	RosCOS1618-059_snp_sweet_cherry_Pp5_13092722	5	13092722	sweet		<hkxhk>	Yes	Yes	Yes	-	-		-	-		5	41.093		-	No	Yes	Yes	-	-		-	-		-	-
ss490559180	RosCOS1618-286_snp_sweet_cherry_Pp5_13092948	5	13092948	sweet		<hkxhk>	Yes	Yes	Yes	-	-		-	-		5	41.093		<nnxnp>	No	Yes	Yes	-	-		5	27.486		5	38.579
ss490559183	RosCOS1618-422_snp_sweet_cherry_Pp5_13093085	5	13093085	sweet		<hkxhk>	Yes	Yes	Yes	-	-		-	-		5	41.093		<nnxnp>	No	Yes	Yes	-	-		5	22.327		5	38.579
ss490554417	RosBREED_snp_sweet_cherry_Pp5_13191542	5	13191542	sweet		<lmxll>	Yes	No	Yes	5	42.283		-	-		5	39.862		<nnxnp>	No	Yes	Yes	-	-		5	34.511		5	38.579
ss490559186	RosCOS1619-289_snp_sweet_cherry_Pp5_13240090	5	13240090	sweet		<lmxll>	Yes	No	Yes	5	42.283		-	-		5	39.862		<hkxhk>	Yes	Yes	Yes	-	-		-	-		-	-
ss490554432	RosBREED_snp_sweet_cherry_Pp5_13258489	5	13258489	sweet		<lmxll>	Yes	No	Yes	5	42.283		-	-		5	39.862		<lmxll>	Yes	No	Yes	5	33.097		-	-		5	34.605
ss490549275	RosBREED_snp_tart_cherry_a_Pp5_13264159	5	13264159	sour	avium	<lmxll>	Yes	No	Yes	5	42.283		-	-		5	39.862		<lmxll>	Yes	No	Yes	5	33.097		-	-		5	34.605
ss490554455	RosBREED_snp_sweet_cherry_Pp5_13473331	5	13473331	sweet		<lmxll>	Yes	No	Yes	5	43.389		-	-		5	41.05		<lmxll>	Yes	No	Yes	5	34.82		-	-		5	36.449
ss490549298	RosBREED_snp_tart_cherry_a_Pp5_13552855	5	13552855	sour	avium	-	No	No	No	-	-		-	-		-	-		<hkxhk>	Yes	Yes	Yes	-	-		-	-		5	39.132
ss490554476	RosBREED_snp_sweet_cherry_Pp5_13631576	5	13631576	sweet		<hkxhk>	Yes	Yes	Yes	-	-		-	-		5	43.831		-	No	No	No	-	-		-	-		-	-
ss490554495	RosBREED_snp_sweet_cherry_Pp5_13715106	5	13715106	sweet		<nnxnp>	No	Yes	Yes	-	-		5	36.621		5	43.239		<nnxnp>	No	Yes	Yes	-	-		5	34.511		5	42.048
ss490559206	RosCOS1765-517_snp_sweet_cherry_Pp5_15546701	5	15546701	sweet		<nnxnp>	No	Yes	Yes	-	-		5	54.688		5	56.548		<hkxhk>	Yes	Yes	Yes	-	-		-	-		5	50.006
ss490559203	RosCOS1765-401_snp_sweet_cherry_Pp5_15546817	5	15546817	sweet		<nnxnp>	No	Yes	Yes	-	-		5	54.688		5	56.548		<hkxhk>	Yes	Yes	Yes	-	-		-	-		5	50.006
ss490554529	RosBREED_snp_sweet_cherry_Pp5_15559243	5	15559243	sweet		<hkxhk>	Yes	Yes	Yes	-	-		-	-		5	55.827		<lmxll>	Yes	No	Yes	5	46.915		-	-		5	48.257
ss490554550	RosBREED_snp_sweet_cherry_Pp5_15817487	5	15817487	sweet		-	No	No	No	-	-		-	-		-	-		<nnxnp>	No	Yes	Yes	-	-		5	43.217		5	49.246
ss490554594	RosBREED_snp_sweet_cherry_Pp5_16228253	5	16228253	sweet		-	No	No	No	-	-		-	-		-	-		<lmxll>	Yes	No	Yes	5	50.441		-	-		5	51.73
ss490554606	RosBREED_snp_sweet_cherry_Pp5_16361247	5	16361247	sweet		<nnxnp>	No	Yes	Yes	-	-		5	59.609		5	61.192		-	No	No	No	-	-		-	-		-	-
ss490554609	RosBREED_snp_sweet_cherry_Pp5_16375840	5	16375840	sweet		<nnxnp>	No	Yes	Yes	-	-		5	59.609		5	61.192		<hkxhk>	Yes	Yes	Yes	-	-		-	-		5	51.869
ss490554615	RosBREED_snp_sweet_cherry_Pp5_16416089	5	16416089	sweet		<nnxnp>	No	Yes	Yes	-	-		5	59.609		5	61.192		-	Yes	No	Yes	-	-		-	-		-	-
ss490559462	RosCOS3786-272_snp_sweet_cherry_Pp5_16429563	5	16429563	sweet		<nnxnp>	No	Yes	Yes	-	-		5	56.737		-	-		<lmxll>	Yes	No	Yes	5	51.306		-	-		5	52.739
ss490559465	RosCOS3786-396_snp_sweet_cherry_Pp5_16429681	5	16429681	sweet		<nnxnp>	No	Yes	Yes	-	-		5	59.609		5	61.192		-	No	No	No	-	-		-	-		-	-
ss490554624	RosBREED_snp_sweet_cherry_Pp5_16477059	5	16477059	sweet		<lmxll>	Yes	No	Yes	5	58.966		-	-		5	57.525		-	No	No	No	-	-		-	-		-	-
ss490554645	RosBREED_snp_sweet_cherry_Pp5_16642695	5	16642695	sweet		<nnxnp>	No	Yes	Yes	-	-		5	61.331		5	62.963		<hkxhk>	Yes	Yes	Yes	-	-		-	-		5	52.683
ss490554648	RosBREED_snp_sweet_cherry_Pp5_16741368	5	16741368	sweet		<nnxnp>	No	Yes	Yes	-	-		5	61.331		5	62.963		<lmxll>	Yes	No	Yes	5	51.306		-	-		5	52.739
ss490554655	RosBREED_snp_sweet_cherry_Pp5_16777845	5	16777845	sweet		-	No	No	No	-	-		-	-		-	-		<lmxll>	Yes	No	Yes	5	51.306		-	-		5	52.739
ss490554658	RosBREED_snp_sweet_cherry_Pp5_16788304	5	16788304	sweet		-	No	No	No	-	-		-	-		-	-		<lmxll>	Yes	No	Yes	5	51.306		-	-		5	52.739
ss490559264	RosCOS2378-225_snp_sweet_cherry_Pp5_16803495	5	16803495	sweet		<hkxhk>	Yes	Yes	Yes	-	-		-	-		5	62.792		<hkxhk>	Yes	Yes	Yes	-	-		-	-		5	53.435
ss490559261	RosCOS2378-113_snp_sweet_cherry_Pp5_16803595	5	16803595	sweet		<hkxhk>	Yes	Yes	Yes	-	-		-	-		5	62.792		<hkxhk>	Yes	Yes	Yes	-	-		-	-		5	53.435
ss490558920	RosCOS1115-157_snp_sweet_cherry_Pp5_16806162	5	16806162	sweet		<nnxnp>	No	Yes	Yes	-	-		5	62.411		5	63.877		<hkxhk>	Yes	Yes	Yes	-	-		-	-		5	53.435
ss490554674	RosBREED_snp_sweet_cherry_Pp5_16857681	5	16857681	sweet		<nnxnp>	No	Yes	Yes	-	-		5	62.411		5	63.877		<hkxhk>	Yes	Yes	Yes	-	-		-	-		5	53.435
ss490554677	RosBREED_snp_sweet_cherry_Pp5_16882667	5	16882667	sweet		<lmxll>	Yes	No	Yes	5	58.966		-	-		5	57.525		-	No	No	No	-	-		-	-		-	-
ss490554680	RosBREED_snp_sweet_cherry_Pp5_16907514	5	16907514	sweet		<nnxnp>	No	Yes	Yes	-	-		5	62.411		5	63.877		<hkxhk>	Yes	Yes	Yes	-	-		-	-		5	53.435
ss490554716	RosBREED_snp_sweet_cherry_Pp5_17099087	5	17099087	sweet		-	No	No	No	-	-		-	-		-	-		<nnxnp>	No	Yes	Yes	-	-		5	52.884		5	53.914
ss490554725	RosBREED_snp_sweet_cherry_Pp5_17158315	5	17158315	sweet		<nnxnp>	No	Yes	Yes	-	-		5	63.492		5	64.888		<hkxhk>	Yes	Yes	Yes	-	-		-	-		5	54.261
ss490554744	RosBREED_snp_sweet_cherry_Pp5_17255447	5	17255447	sweet		<lmxll>	Yes	No	Yes	5	60.131		-	-		5	58.721		<hkxhk>	Yes	Yes	Yes	-	-		-	-		5	54.261
ss490554753	RosBREED_snp_sweet_cherry_Pp5_17319331	5	17319331	sweet		<nnxnp>	No	Yes	Yes	-	-		5	65.651		5	67.405		<hkxhk>	Yes	Yes	Yes	-	-		-	-		5	54.261
ss490554756	RosBREED_snp_sweet_cherry_Pp5_17328363	5	17328363	sweet		-	No	No	No	-	-		-	-		-	-		<hkxhk>	Yes	Yes	Yes	-	-		-	-		5	54.681
ss490554759	RosBREED_snp_sweet_cherry_Pp5_17339853	5	17339853	sweet		<lmxll>	Yes	No	Yes	5	61.288		-	-		5	59.599		-	No	No	No	-	-		-	-		-	-
ss490554807	RosBREED_snp_sweet_cherry_Pp5_17573301	5	17573301	sweet		<lmxll>	Yes	No	Yes	5	61.288		-	-		5	59.599		-	No	No	No	-	-		-	-		-	-
ss490554819	RosBREED_snp_sweet_cherry_Pp5_17647878	5	17647878	sweet		-	No	No	No	-	-		-	-		-	-		<lmxll>	Yes	No	Yes	5	55.558		-	-		5	56.396
ss490554825	RosBREED_snp_sweet_cherry_Pp5_17676593	5	17676593	sweet		<nnxnp>	No	Yes	Yes	-	-		5	67.385		-	-		<hkxhk>	Yes	Yes	Yes	-	-		-	-		5	55.513
ss490549476	RosBREED_snp_tart_cherry_a_Pp5_17743459	5	17743459	sour	avium	<hkxhk>	Yes	Yes	Yes	-	-		-	-		5	59.576		<nnxnp>	No	Yes	Yes	-	-		5	45.321		5	53.914
ss490559381	RosCOS3434-131_snp_sweet_cherry_Pp5_17759765	5	17759765	sweet		-	No	No	No	-	-		-	-		-	-		<lmxll>	Yes	No	Yes	5	55.558		-	-		5	56.396
ss490559292	RosCOS2591-118_snp_sweet_cherry_Pp5_17779312	5	17779312	sweet		<lmxll>	Yes	No	Yes	5	61.288		-	-		5	59.599		-	No	No	No	-	-		-	-		-	-
ss490554843	RosBREED_snp_sweet_cherry_Pp5_17782536	5	17782536	sweet		<nnxnp>	No	Yes	Yes	-	-		5	67.385		-	-		<hkxhk>	Yes	Yes	Yes	-	-		-	-		5	55.513
ss490554871	RosBREED_snp_sweet_cherry_Pp5_17956179	5	17956179	sweet		-	No	No	No	-	-		-	-		-	-		<lmxll>	Yes	No	Yes	5	55.878		-	-		5	56.758
ss490554877	RosBREED_snp_sweet_cherry_Pp5_17977057	5	17977057	sweet		<nnxnp>	No	Yes	Yes	-	-		5	68.516		-	-		<hkxhk>	Yes	Yes	Yes	-	-		-	-		5	55.513
ss490554898	RosBREED_snp_sweet_cherry_Pp5_18100331	5	18100331	sweet		<hkxhk>	Yes	Yes	Yes	-	-		-	-		5	59.093		<nnxnp>	No	Yes	Yes	-	-		5	49.581		5	53.914
ss490554901	RosBREED_snp_sweet_cherry_Pp5_18120862	5	18120862	sweet		<lmxll>	Yes	No	Yes	-	-		-	-		-	-		<nnxnp>	No	Yes	Yes	-	-		5	47.866		5	53.914
ss490554904	RosBREED_snp_sweet_cherry_Pp5_18146501	5	18146501	sweet		<hkxhk>	Yes	Yes	Yes	-	-		-	-		5	59.093		<nnxnp>	No	Yes	Yes	-	-		5	47.029		5	53.914
ss490554910	RosBREED_snp_sweet_cherry_Pp5_18171615	5	18171615	sweet		<nnxnp>	No	Yes	Yes	-	-		5	68.516		-	-		<hkxhk>	Yes	Yes	Yes	-	-		-	-		5	55.513
ss490554932	RosBREED_snp_sweet_cherry_Pp5_18258012	5	18258012	sweet		<lmxll>	Yes	No	Yes	5	61.288		-	-		5	59.599		<hkxhk>	Yes	Yes	Yes	-	-		-	-		5	56.78
ss490554944	RosBREED_snp_sweet_cherry_Pp5_18361738	5	18361738	sweet		<nnxnp>	No	Yes	Yes	-	-		5	68.516		-	-		<hkxhk>	Yes	Yes	Yes	-	-		-	-		5	56.78
ss490559319	RosCOS2612-347_snp_sweet_cherry_Pp5_18375738	5	18375738	sweet		<nnxnp>	No	Yes	Yes	-	-		5	68.516		-	-		<hkxhk>	Yes	Yes	Yes	-	-		-	-		5	56.78
ss490554950	RosBREED_snp_sweet_cherry_Pp5_18397940	5	18397940	sweet		-	No	No	No	-	-		-	-		-	-		<nnxnp>	No	Yes	Yes	-	-		5	46.18		5	53.914
ss490554953	RosBREED_snp_sweet_cherry_Pp5_18423946	5	18423946	sweet		<nnxnp>	No	Yes	Yes	-	-		5	68.516		-	-		<hkxhk>	Yes	Yes	Yes	-	-		-	-		5	56.78
ss490554989	RosBREED_snp_sweet_cherry_Pp6_00735222	6	735222	sweet		<lmxll>	Yes	No	Yes	6	0		-	-		6	0		<lmxll>	Yes	No	Yes	6	0.841		-	-		6	0.842
ss490554999	RosBREED_snp_sweet_cherry_Pp6_00897016	6	897016	sweet		<nnxnp>	No	Yes	Yes	-	-		6	1.163		-	-		<lmxll>	Yes	No	Yes	6	0.841		-	-		6	0.842
ss490555017	RosBREED_snp_sweet_cherry_Pp6_01144673	6	1144673	sweet		<nnxnp>	No	Yes	Yes	-	-		6	0		-	-		<lmxll>	Yes	No	Yes	6	0		-	-		6	0
ss490549585	RosBREED_snp_tart_cherry_a_Pp6_01734892	6	1734892	sour	avium	<nnxnp>	No	Yes	Yes	-	-		6	19.482		-	-		-	No	No	No	-	-		-	-		-	-
ss490555047	RosBREED_snp_sweet_cherry_Pp6_01811133	6	1811133	sweet		<nnxnp>	No	Yes	Yes	-	-		6	19.482		-	-		<nnxnp>	No	Yes	Yes	-	-		6	4.172		6	9.644
ss490549593	RosBREED_snp_tart_cherry_f_Pp6_01852409	6	1852409	sour	fruticosa	<nnxnp>	No	Yes	Yes	-	-		6	18.345		6	13.31		<nnxnp>	No	Yes	Yes	-	-		6	4.172		6	9.644
ss490559093	RosCOS1462-097_snp_sweet_cherry_Pp6_01954283	6	1954283	sweet		<nnxnp>	No	Yes	Yes	-	-		6	18.345		-	-		-	No	No	No	-	-		-	-		-	-
ss490559096	RosCOS1462-123_snp_sweet_cherry_Pp6_01954309	6	1954309	sweet		<nnxnp>	No	Yes	Yes	-	-		6	18.345		-	-		-	No	No	No	-	-		-	-		-	-
ss490555056	RosBREED_snp_sweet_cherry_Pp6_01955297	6	1955297	sweet		<nnxnp>	No	Yes	Yes	-	-		6	18.345		6	13.31		-	No	No	No	-	-		-	-		-	-
ss490555062	RosBREED_snp_sweet_cherry_Pp6_02061776	6	2061776	sweet		<nnxnp>	No	Yes	Yes	-	-		6	18.345		-	-		-	No	No	No	-	-		-	-		-	-
ss490555068	RosBREED_snp_sweet_cherry_Pp6_02122364	6	2122364	sweet		<nnxnp>	No	Yes	Yes	-	-		6	18.345		-	-		-	No	No	No	-	-		-	-		-	-
ss490555075	RosBREED_snp_sweet_cherry_Pp6_02247834	6	2247834	sweet		<nnxnp>	No	Yes	Yes	-	-		-	-		6	8.9		<nnxnp>	No	Yes	Yes	-	-		6	4.172		6	9.644
ss490549629	RosBREED_snp_tart_cherry_a_Pp6_02657859	6	2657859	sour	avium	<lmxll>	Yes	No	Yes	-	-		-	-		-	-		<nnxnp>	No	Yes	Yes	-	-		6	50.607		6	56.251
ss490555147	RosBREED_snp_sweet_cherry_Pp6_03425466	6	3425466	sweet		-	No	No	No	-	-		-	-		-	-		<nnxnp>	No	Yes	Yes	-	-		6	0		6	5.215
ss490559372	RosCOS3322-362_snp_sweet_cherry_Pp6_03912624	6	3912624	sweet		<nnxnp>	No	Yes	Yes	-	-		6	5.841		-	-		-	No	No	No	-	-		-	-		-	-
ss490555169	RosBREED_snp_sweet_cherry_Pp6_03920291	6	3920291	sweet		<nnxnp>	No	Yes	Yes	-	-		6	9.206		6	2.773		<lmxll>	Yes	No	Yes	6	0.841		-	-		6	0.842
ss490555172	RosBREED_snp_sweet_cherry_Pp6_03973271	6	3973271	sweet		<nnxnp>	No	Yes	Yes	-	-		6	9.206		6	2.773		<hkxhk>	Yes	Yes	Yes	-	-		-	-		-	-
ss490555175	RosBREED_snp_sweet_cherry_Pp6_04050337	6	4050337	sweet		<hkxhk>	Yes	Yes	Yes	-	-		-	-		6	3.364		<nnxnp>	No	Yes	Yes	-	-		6	0		6	5.215
ss490555178	RosBREED_snp_sweet_cherry_Pp6_04054442	6	4054442	sweet		<nnxnp>	No	Yes	Yes	-	-		6	5.841		6	0.000819		<lmxll>	Yes	No	Yes	6	0.841		-	-		6	0.842
ss490559144	RosCOS1540-058_snp_sweet_cherry_Pp6_04244522	6	4244522	sweet		<lmxll>	Yes	No	Yes	6	1.172		-	-		6	1.164		-	No	No	No	-	-		-	-		-	-
ss490555200	RosBREED_snp_sweet_cherry_Pp6_04315623	6	4315623	sweet		<nnxnp>	No	Yes	Yes	-	-		6	5.841		6	0.000819		-	No	No	No	-	-		-	-		-	-
ss490555215	RosBREED_snp_sweet_cherry_Pp6_04479747	6	4479747	sweet		<nnxnp>	No	Yes	Yes	-	-		-	-		6	4.708		<lmxll>	Yes	No	Yes	6	0.841		-	-		6	0.842
ss490559286	RosCOS2579-487_snp_sweet_cherry_Pp6_04620418	6	4620418	sweet		<hkxhk>	Yes	Yes	Yes	-	-		-	-		6	18.942		<lmxll>	Yes	No	Yes	6	15.459		-	-		6	15.415
ss490559283	RosCOS2579-485_snp_sweet_cherry_Pp6_04620420	6	4620420	sweet		<hkxhk>	Yes	Yes	Yes	-	-		-	-		6	18.942		<lmxll>	Yes	No	Yes	6	15.459		-	-		6	15.415
ss490555236	RosBREED_snp_sweet_cherry_Pp6_04806232	6	4806232	sweet		<nnxnp>	No	Yes	Yes	-	-		6	27.507		6	20.822		-	No	No	No	-	-		-	-		-	-
ss490555245	RosBREED_snp_sweet_cherry_Pp6_04935972	6	4935972	sweet		<lmxll>	Yes	No	Yes	6	14.768		-	-		6	14.316		<lmxll>	Yes	No	Yes	6	20.618		-	-		6	20.572
ss490555248	RosBREED_snp_sweet_cherry_Pp6_04951880	6	4951880	sweet		<lmxll>	Yes	No	Yes	6	14.768		-	-		6	14.316		<lmxll>	Yes	No	Yes	6	20.618		-	-		6	20.572
ss490555254	RosBREED_snp_sweet_cherry_Pp6_05048235	6	5048235	sweet		<nnxnp>	No	Yes	Yes	-	-		6	29.889		6	22.783		-	No	No	No	-	-		-	-		-	-
ss490549719	RosBREED_snp_tart_cherry_f_Pp6_05137468	6	5137468	sour	fruticosa	<lmxll>	Yes	No	Yes	6	15.943		-	-		6	15.296		<lmxll>	Yes	No	Yes	6	21.475		-	-		6	21.434
ss490549736	RosBREED_snp_tart_cherry_a_Pp6_05363979	6	5363979	sour	avium	<lmxll>	Yes	No	Yes	6	19.413		-	-		6	18.378		-	No	No	No	-	-		-	-		-	-
ss490555314	RosBREED_snp_sweet_cherry_Pp6_05931170	6	5931170	sweet		<nnxnp>	No	Yes	Yes	-	-		6	33.878		6	26.04		-	No	No	No	-	-		-	-		-	-
ss490555316	RosBREED_snp_sweet_cherry_Pp6_05978925	6	5978925	sweet		<nnxnp>	No	Yes	Yes	-	-		6	33.878		6	26.04		<nnxnp>	No	Yes	Yes	-	-		6	12.111		6	17.608
ss490555328	RosBREED_snp_sweet_cherry_Pp6_06245490	6	6245490	sweet		<hkxhk>	Yes	Yes	Yes	-	-		-	-		6	32.804		<nnxnp>	No	Yes	Yes	-	-		6	15.631		6	21.135
ss490555352	RosBREED_snp_sweet_cherry_Pp6_06747374	6	6747374	sweet		<hkxhk>	Yes	Yes	Yes	-	-		-	-		8	62.596		<hkxhk>	Yes	Yes	Yes	-	-		-	-		8	58.428
ss490555360	RosBREED_snp_sweet_cherry_Pp6_06843830	6	6843830	sweet		<lmxll>	Yes	No	Yes	6	27.297		-	-		6	26.876		<lmxll>	Yes	No	Yes	6	28.364		-	-		6	28.387
ss490559243	RosCOS2092-129_snp_sweet_cherry_Pp6_07023241	6	7023241	sweet		<hkxhk>	Yes	Yes	Yes	-	-		-	-		6	30.257		<lmxll>	Yes	No	Yes	6	29.266		-	-		6	29.289
ss490559246	RosCOS2092-343_snp_sweet_cherry_Pp6_07023454	6	7023454	sweet		<hkxhk>	Yes	Yes	Yes	-	-		-	-		6	30.257		<lmxll>	Yes	No	Yes	6	29.266		-	-		6	29.289
ss490555386	RosBREED_snp_sweet_cherry_Pp6_07120354	6	7120354	sweet		<nnxnp>	No	Yes	Yes	-	-		-	-		6	29.859		-	No	No	No	-	-		-	-		-	-
ss490555411	RosBREED_snp_sweet_cherry_Pp6_07537950	6	7537950	sweet		<lmxll>	Yes	No	Yes	6	33.055		-	-		6	32.702		<nnxnp>	No	Yes	Yes	-	-		6	19.997		6	25.466
ss490555413	RosBREED_snp_sweet_cherry_Pp6_07575939	6	7575939	sweet		<lmxll>	Yes	No	Yes	6	33.055		-	-		6	32.702		-	No	No	No	-	-		-	-		-	-
ss490555416	RosBREED_snp_sweet_cherry_Pp6_07626959	6	7626959	sweet		<lmxll>	Yes	No	Yes	6	35.373		-	-		6	34.997		<nnxnp>	No	Yes	Yes	-	-		6	19.997		6	25.466
ss490555425	RosBREED_snp_sweet_cherry_Pp6_07838040	6	7838040	sweet		-	No	No	No	-	-		-	-		-	-		<nnxnp>	No	Yes	Yes	-	-		6	21.725		6	27.172
ss490555428	RosBREED_snp_sweet_cherry_Pp6_07901830	6	7901830	sweet		-	No	No	No	-	-		-	-		-	-		<nnxnp>	No	Yes	Yes	-	-		6	21.725		6	27.172
ss490555470	RosBREED_snp_sweet_cherry_Pp6_08513688	6	8513688	sweet		<lmxll>	Yes	No	Yes	6	39.843		-	-		6	39.43		<nnxnp>	No	Yes	Yes	-	-		6	24.319		6	29.731
ss490555481	RosBREED_snp_sweet_cherry_Pp6_08691599	6	8691599	sweet		<lmxll>	Yes	No	Yes	6	40.254		-	-		6	39.79		<nnxnp>	No	Yes	Yes	-	-		6	26.07		6	31.528
ss490555503	RosBREED_snp_sweet_cherry_Pp6_09098575	6	9098575	sweet		<nnxnp>	No	Yes	Yes	-	-		6	44.818		6	37.936		<lmxll>	Yes	No	Yes	6	40.3		-	-		6	40.303
ss490555509	RosBREED_snp_sweet_cherry_Pp6_09276963	6	9276963	sweet		<lmxll>	Yes	No	Yes	6	41.72		-	-		6	41.289		-	No	No	No	-	-		-	-		-	-
ss490555514	RosBREED_snp_sweet_cherry_Pp6_09352761	6	9352761	sweet		<nnxnp>	No	Yes	Yes	-	-		6	47.141		6	40.182		<lmxll>	Yes	No	Yes	6	42.015		-	-		6	42.037
ss490555520	RosBREED_snp_sweet_cherry_Pp6_09594560	6	9594560	sweet		<nnxnp>	No	Yes	Yes	-	-		-	-		6	40.7		<lmxll>	Yes	No	Yes	6	42.015		-	-		6	42.037
ss490555523	RosBREED_snp_sweet_cherry_Pp6_09685584	6	9685584	sweet		-	No	No	No	-	-		-	-		-	-		<lmxll>	Yes	No	Yes	6	42.015		-	-		6	42.037
ss490549882	RosBREED_snp_tart_cherry_a_Pp6_09692912	6	9692912	sour	avium	<nnxnp>	No	Yes	Yes	-	-		6	47.141		6	40.182		<lmxll>	Yes	No	Yes	6	42.015		-	-		6	42.037
ss490549886	RosBREED_snp_tart_cherry_a_Pp6_09805379	6	9805379	sour	avium	<lmxll>	Yes	No	Yes	6	41.72		-	-		6	41.289		-	No	No	No	-	-		-	-		-	-
ss490555531	RosBREED_snp_sweet_cherry_Pp6_09923468	6	9923468	sweet		<lmxll>	Yes	No	Yes	6	41.139		-	-		6	40.712		<nnxnp>	No	Yes	Yes	-	-		6	31.27		6	36.608
ss490555543	RosBREED_snp_sweet_cherry_Pp6_10087243	6	10087243	sweet		<nnxnp>	No	Yes	Yes	-	-		6	51.389		6	44.596		<lmxll>	Yes	No	Yes	6	44.59		-	-		6	44.638
ss490555554	RosBREED_snp_sweet_cherry_Pp6_10369567	6	10369567	sweet		<nnxnp>	No	Yes	Yes	-	-		6	52.924		6	45.929		<hkxhk>	Yes	Yes	Yes	-	-		-	-		6	38.482
ss490555560	RosBREED_snp_sweet_cherry_Pp6_10464541	6	10464541	sweet		<lmxll>	Yes	No	Yes	6	46.154		-	-		6	45.681		<nnxnp>	No	Yes	Yes	-	-		6	34.73		6	40.003
ss490549901	RosBREED_snp_tart_cherry_a_Pp6_10465107	6	10465107	sour	avium	<lmxll>	Yes	No	Yes	6	46.154		-	-		6	45.681		<nnxnp>	No	Yes	Yes	-	-		6	34.73		6	40.003
ss490555566	RosBREED_snp_sweet_cherry_Pp6_10729921	6	10729921	sweet		<lmxll>	Yes	No	Yes	6	47.261		-	-		6	46.779		<nnxnp>	No	Yes	Yes	-	-		6	35.592		6	40.845
ss490555574	RosBREED_snp_sweet_cherry_Pp6_11072866	6	11072866	sweet		<hkxhk>	Yes	Yes	Yes	-	-		-	-		6	46.565		<hkxhk>	Yes	Yes	Yes	-	-		-	-		6	39.424
ss490555577	RosBREED_snp_sweet_cherry_Pp6_11128369	6	11128369	sweet		<hkxhk>	Yes	Yes	Yes	-	-		-	-		6	46.565		<hkxhk>	Yes	Yes	Yes	-	-		-	-		6	39.424
ss490555580	RosBREED_snp_sweet_cherry_Pp6_11210515	6	11210515	sweet		<hkxhk>	Yes	Yes	Yes	-	-		-	-		6	46.892		<lmxll>	Yes	No	Yes	6	45.457		-	-		6	45.512
ss490555594	RosBREED_snp_sweet_cherry_Pp6_11615128	6	11615128	sweet		<lmxll>	Yes	No	Yes	6	47.261		-	-		6	46.779		<nnxnp>	No	Yes	Yes	-	-		6	37.324		6	42.761
ss490555600	RosBREED_snp_sweet_cherry_Pp6_11801698	6	11801698	sweet		<nnxnp>	No	Yes	Yes	-	-		6	55.105		6	48.174		-	No	No	No	-	-		-	-		-	-
ss490555606	RosBREED_snp_sweet_cherry_Pp6_11910096	6	11910096	sweet		<nnxnp>	No	Yes	Yes	-	-		6	55.105		6	48.174		-	No	No	No	-	-		-	-		-	-
ss490549926	RosBREED_snp_tart_cherry_a_Pp6_12119303	6	12119303	sour	avium	<hkxhk>	Yes	Yes	Yes	-	-		-	-		6	48.43		-	No	No	No	-	-		-	-		-	-
ss490555615	RosBREED_snp_sweet_cherry_Pp6_12126728	6	12126728	sweet		<lmxll>	Yes	No	Yes	6	48.364		-	-		6	47.958		-	No	No	No	-	-		-	-		-	-
ss490555624	RosBREED_snp_sweet_cherry_Pp6_12400263	6	12400263	sweet		<hkxhk>	Yes	Yes	Yes	-	-		-	-		6	48.43		-	No	No	No	-	-		-	-		-	-
ss490555635	RosBREED_snp_sweet_cherry_Pp6_12638852	6	12638852	sweet		<lmxll>	Yes	No	Yes	6	49.339		-	-		6	48.826		-	No	No	No	-	-		-	-		-	-
ss490555653	RosBREED_snp_sweet_cherry_Pp6_13223592	6	13223592	sweet		<nnxnp>	No	Yes	Yes	-	-		6	56.224		6	49.309		-	No	No	No	-	-		-	-		-	-
ss490555664	RosBREED_snp_sweet_cherry_Pp6_13493752	6	13493752	sweet		<nnxnp>	No	Yes	Yes	-	-		6	57.338		6	50.415		-	No	No	No	-	-		-	-		-	-
ss490555667	RosBREED_snp_sweet_cherry_Pp6_13562311	6	13562311	sweet		<nnxnp>	No	Yes	Yes	-	-		6	57.338		6	50.415		-	No	No	No	-	-		-	-		-	-
ss490555679	RosBREED_snp_sweet_cherry_Pp6_14179005	6	14179005	sweet		<nnxnp>	No	Yes	Yes	-	-		6	60.324		6	53.405		-	No	No	No	-	-		-	-		-	-
ss490555682	RosBREED_snp_sweet_cherry_Pp6_14555604	6	14555604	sweet		-	No	No	No	-	-		-	-		-	-		<lmxll>	Yes	No	Yes	6	51.435		-	-		6	51.5
ss490559341	RosCOS2633-261_snp_sweet_cherry_Pp6_14662485	6	14662485	sweet		<nnxnp>	No	Yes	Yes	-	-		6	60.324		6	53.405		<lmxll>	Yes	No	Yes	6	52.269		-	-		6	52.328
ss490559338	RosCOS2633-161_snp_sweet_cherry_Pp6_14662583	6	14662583	sweet		<nnxnp>	No	Yes	Yes	-	-		6	60.324		6	53.405		<lmxll>	Yes	No	Yes	6	52.269		-	-		6	52.328
ss490559335	RosCOS2633-111_snp_sweet_cherry_Pp6_14662633	6	14662633	sweet		-	No	No	No	-	-		-	-		-	-		<lmxll>	Yes	No	Yes	6	52.269		-	-		6	52.328
ss490555714	RosBREED_snp_sweet_cherry_Pp6_15628669	6	15628669	sweet		<nnxnp>	No	Yes	Yes	-	-		6	60.324		6	53.405		<lmxll>	Yes	No	Yes	6	55.097		-	-		6	55.177
ss490555720	RosBREED_snp_sweet_cherry_Pp6_15851017	6	15851017	sweet		<lmxll>	Yes	No	Yes	6	49.339		-	-		6	48.826		<nnxnp>	No	Yes	Yes	-	-		6	45.198		6	50.797
ss490555746	RosBREED_snp_sweet_cherry_Pp6_16636989	6	16636989	sweet		<lmxll>	Yes	No	Yes	6	49.339		-	-		6	48.826		<hkxhk>	Yes	Yes	Yes	-	-		-	-		6	55.983
ss490555771	RosBREED_snp_sweet_cherry_Pp6_17629589	6	17629589	sweet		-	No	No	No	-	-		-	-		-	-		<lmxll>	Yes	No	Yes	6	58.34		-	-		6	58.407
ss490555792	RosBREED_snp_sweet_cherry_Pp6_18081683	6	18081683	sweet		<nnxnp>	No	Yes	Yes	-	-		6	65.63		6	58.666		<lmxll>	Yes	No	Yes	6	58.34		-	-		6	58.407
ss490559223	RosCOS1983-146_snp_sweet_cherry_Pp6_19912441	6	19912441	sweet		<lmxll>	Yes	No	Yes	6	54.65		-	-		6	54.159		<lmxll>	Yes	No	Yes	6	62.131		-	-		6	62.226
ss490559226	RosCOS1983-267_snp_sweet_cherry_Pp6_19912562	6	19912562	sweet		<lmxll>	Yes	No	Yes	6	54.65		-	-		6	54.159		<lmxll>	Yes	No	Yes	6	62.131		-	-		6	62.226
ss490559229	RosCOS1983-426_snp_sweet_cherry_Pp6_19912697	6	19912697	sweet		-	No	No	No	-	-		-	-		-	-		<lmxll>	Yes	No	Yes	6	62.131		-	-		6	62.226
ss490559232	RosCOS1983-562_snp_sweet_cherry_Pp6_19912833	6	19912833	sweet		<lmxll>	Yes	No	Yes	6	54.965		-	-		6	54.462		-	No	No	No	-	-		-	-		-	-
ss490555845	RosBREED_snp_sweet_cherry_Pp6_19982724	6	19982724	sweet		-	No	No	No	-	-		-	-		-	-		<lmxll>	Yes	No	Yes	6	62.981		-	-		6	63.087
ss490555851	RosBREED_snp_sweet_cherry_Pp6_20044969	6	20044969	sweet		-	No	No	No	-	-		-	-		-	-		<lmxll>	Yes	No	Yes	6	64.664		-	-		6	64.769
ss490555857	RosBREED_snp_sweet_cherry_Pp6_20091471	6	20091471	sweet		<nnxnp>	No	Yes	Yes	-	-		6	73.044		6	65.844		<lmxll>	Yes	No	Yes	6	64.664		-	-		6	64.769
ss490555863	RosBREED_snp_sweet_cherry_Pp6_20112900	6	20112900	sweet		<nnxnp>	No	Yes	Yes	-	-		6	73.044		6	65.844		<lmxll>	Yes	No	Yes	6	64.664		-	-		6	64.769
ss490555869	RosBREED_snp_sweet_cherry_Pp6_20150761	6	20150761	sweet		-	No	No	No	-	-		-	-		-	-		<lmxll>	Yes	No	Yes	6	64.664		-	-		6	64.769
ss490555878	RosBREED_snp_sweet_cherry_Pp6_20209981	6	20209981	sweet		-	No	No	No	-	-		-	-		-	-		<lmxll>	Yes	No	Yes	6	65.513		-	-		6	65.587
ss490555884	RosBREED_snp_sweet_cherry_Pp6_20278113	6	20278113	sweet		<nnxnp>	No	Yes	Yes	-	-		6	75.576		6	68.337		-	No	No	No	-	-		-	-		-	-
ss490550073	RosBREED_snp_tart_cherry_a_Pp6_20483673	6	20483673	sour	avium	<lmxll>	Yes	No	Yes	6	56.182		-	-		6	55.632		-	No	No	No	-	-		-	-		-	-
ss490555908	RosBREED_snp_sweet_cherry_Pp6_20495715	6	20495715	sweet		<lmxll>	Yes	No	Yes	6	56.182		-	-		6	55.632		-	No	No	No	-	-		-	-		-	-
ss490555926	RosBREED_snp_sweet_cherry_Pp6_20604253	6	20604253	sweet		<nnxnp>	No	Yes	Yes	-	-		6	79.271		6	71.971		-	No	No	No	-	-		-	-		-	-
ss490558953	RosCOS1197-398_snp_sweet_cherry_Pp6_20719389	6	20719389	sweet		-	No	No	No	-	-		-	-		-	-		<hkxhk>	Yes	Yes	Yes	-	-		-	-		6	66.385
ss490556005	RosBREED_snp_sweet_cherry_Pp6_22296379	6	22296379	sweet		<lmxll>	Yes	No	Yes	6	67.136		-	-		6	66.704		<lmxll>	Yes	No	Yes	6	75.877		-	-		6	76.142
ss490550135	RosBREED_snp_tart_cherry_a_Pp6_22481221	6	22481221	sour	avium	<lmxll>	Yes	No	Yes	6	69.088		-	-		6	68.68		-	No	Yes	Yes	-	-		-	-		-	-
ss490556011	RosBREED_snp_sweet_cherry_Pp6_22483330	6	22483330	sweet		<lmxll>	Yes	No	Yes	6	69.088		-	-		6	68.68		<nnxnp>	No	Yes	Yes	-	-		6	77.96		6	86.358
ss490556014	RosBREED_snp_sweet_cherry_Pp6_22578566	6	22578566	sweet		<lmxll>	Yes	No	Yes	6	68.257		-	-		6	67.846		<lmxll>	Yes	No	Yes	6	78.567		-	-		6	78.832
ss490556024	RosBREED_snp_sweet_cherry_Pp6_22872838	6	22872838	sweet		-	No	No	No	-	-		-	-		-	-		<lmxll>	Yes	No	Yes	6	81.246		-	-		6	81.636
ss490558923	RosCOS1124-244_snp_sweet_cherry_Pp6_22953307	6	22953307	sweet		<lmxll>	Yes	No	Yes	6	71.532		-	-		6	71.135		<hkxhk>	Yes	Yes	Yes	-	-		-	-		6	81.639
ss490556039	RosBREED_snp_sweet_cherry_Pp6_23074431	6	23074431	sweet		<lmxll>	Yes	No	Yes	6	74.918		-	-		6	74.648		-	No	No	No	-	-		-	-		-	-
ss490556045	RosBREED_snp_sweet_cherry_Pp6_23121232	6	23121232	sweet		<lmxll>	Yes	No	Yes	6	74.918		-	-		6	74.648		-	No	No	No	-	-		-	-		-	-
ss490556048	RosBREED_snp_sweet_cherry_Pp6_23138881	6	23138881	sweet		<lmxll>	Yes	No	Yes	6	75.409		-	-		-	-		<nnxnp>	No	Yes	Yes	-	-		6	81.983		6	90.479
ss490556067	RosBREED_snp_sweet_cherry_Pp6_23284441	6	23284441	sweet		<lmxll>	Yes	No	Yes	6	74.918		-	-		6	74.648		-	No	No	No	-	-		-	-		-	-
ss490556080	RosBREED_snp_sweet_cherry_Pp6_23460054	6	23460054	sweet		<lmxll>	Yes	No	Yes	6	74.918		-	-		6	74.648		-	No	No	No	-	-		-	-		-	-
ss490559356	RosCOS3029-068_snp_sweet_cherry_Pp6_23740186	6	23740186	sweet		<lmxll>	Yes	No	Yes	6	76.013		-	-		6	75.606		-	No	No	No	-	-		-	-		-	-
ss490559289	RosCOS2586-117_snp_sweet_cherry_Pp6_23810925	6	23810925	sweet		-	No	No	No	-	-		-	-		-	-		<nnxnp>	No	Yes	Yes	-	-		6	85.643		6	95.414
ss490556129	RosBREED_snp_sweet_cherry_Pp6_23925194	6	23925194	sweet		<lmxll>	Yes	No	Yes	6	78.303		-	-		6	77.964		-	No	No	No	-	-		-	-		-	-
ss490550212	RosBREED_snp_tart_cherry_a_Pp6_23941299	6	23941299	sour	avium	-	No	No	No	-	-		-	-		-	-		<nnxnp>	No	Yes	Yes	-	-		6	86.718		6	95.838
ss490556132	RosBREED_snp_sweet_cherry_Pp6_23965793	6	23965793	sweet		<lmxll>	Yes	No	Yes	6	78.303		-	-		6	77.964		-	No	No	No	-	-		-	-		-	-
ss490556141	RosBREED_snp_sweet_cherry_Pp6_24145208	6	24145208	sweet		<lmxll>	Yes	No	Yes	6	78.303		-	-		6	77.964		-	No	No	No	-	-		-	-		-	-
ss490559115	RosCOS1503-168_snp_sweet_cherry_Pp6_24324785	6	24324785	sweet		<lmxll>	Yes	No	Yes	6	79.613		-	-		6	79.299		-	No	No	No	-	-		-	-		-	-
ss490556157	RosBREED_snp_sweet_cherry_Pp6_24478883	6	24478883	sweet		<nnxnp>	No	Yes	Yes	-	-		6	92.455		6	84.998		<lmxll>	Yes	No	Yes	6	87.235		-	-		6	87.386
ss490550224	RosBREED_snp_tart_cherry_a_Pp6_24598007	6	24598007	sour	avium	<nnxnp>	No	Yes	Yes	-	-		6	92.455		6	84.998		-	No	No	No	-	-		-	-		-	-
ss490556176	RosBREED_snp_sweet_cherry_Pp6_24822456	6	24822456	sweet		<lmxll>	Yes	No	Yes	6	82.904		-	-		6	82.545		-	No	No	No	-	-		-	-		-	-
ss490556182	RosBREED_snp_sweet_cherry_Pp6_24914294	6	24914294	sweet		<nnxnp>	No	Yes	Yes	-	-		6	92.455		6	84.998		<hkxhk>	Yes	Yes	Yes	-	-		-	-		-	-
ss490556190	RosBREED_snp_sweet_cherry_Pp6_25113415	6	25113415	sweet		<nnxnp>	No	Yes	Yes	-	-		6	95.874		6	88.102		-	No	No	No	-	-		-	-		-	-
ss490559031	RosCOS1327-393_snp_sweet_cherry_Pp6_25119366	6	25119366	sweet		<nnxnp>	No	Yes	Yes	-	-		6	95.874		6	88.102		-	No	No	No	-	-		-	-		-	-
ss490559034	RosCOS1327-478_snp_sweet_cherry_Pp6_25119451	6	25119451	sweet		<nnxnp>	No	Yes	Yes	-	-		6	95.874		6	88.102		-	No	No	No	-	-		-	-		-	-
ss490558886	RosCOS0548-072_snp_sweet_cherry_Pp6_25325556	6	25325556	sweet		-	No	No	No	-	-		-	-		-	-		<hkxhk>	Yes	Yes	Yes	-	-		-	-		6	91.297
ss490558890	RosCOS0548-123_snp_sweet_cherry_Pp6_25325607	6	25325607	sweet		-	No	No	No	-	-		-	-		-	-		<hkxhk>	Yes	Yes	Yes	-	-		-	-		6	91.297
ss490556207	RosBREED_snp_sweet_cherry_Pp6_25429330	6	25429330	sweet		<hkxhk>	Yes	Yes	Yes	-	-		-	-		6	81.63		<lmxll>	Yes	No	Yes	6	93.358		-	-		6	93.658
ss490556216	RosBREED_snp_sweet_cherry_Pp6_25631852	6	25631852	sweet		<hkxhk>	Yes	Yes	Yes	-	-		-	-		6	82.69		<lmxll>	Yes	No	Yes	6	95.769		-	-		6	96.554
ss490556220	RosBREED_snp_sweet_cherry_Pp6_25713330	6	25713330	sweet		<lmxll>	Yes	No	Yes	6	83.91		-	-		6	83.503		-	No	No	No	-	-		-	-		-	-
ss490556239	RosBREED_snp_sweet_cherry_Pp6_26089443	6	26089443	sweet		<lmxll>	Yes	No	Yes	6	85.074		-	-		6	84.714		-	No	No	No	-	-		-	-		-	-
ss490556242	RosBREED_snp_sweet_cherry_Pp6_26149926	6	26149926	sweet		<lmxll>	Yes	No	Yes	6	86.213		-	-		6	85.924		-	No	No	No	-	-		-	-		-	-
ss490556245	RosBREED_snp_sweet_cherry_Pp6_26206403	6	26206403	sweet		<lmxll>	Yes	No	Yes	6	87.384		-	-		6	87.167		-	No	No	No	-	-		-	-		-	-
ss490556251	RosBREED_snp_sweet_cherry_Pp6_26322018	6	26322018	sweet		<lmxll>	Yes	No	Yes	6	88.555		-	-		6	88.258		-	No	No	No	-	-		-	-		-	-
ss490556254	RosBREED_snp_sweet_cherry_Pp6_26373740	6	26373740	sweet		<nnxnp>	No	Yes	Yes	-	-		6	104.996		-	-		<lmxll>	Yes	No	Yes	6	98.071		-	-		6	98.988
ss490556257	RosBREED_snp_sweet_cherry_Pp6_26417399	6	26417399	sweet		-	No	No	No	-	-		-	-		-	-		<lmxll>	Yes	No	Yes	6	98.071		-	-		6	98.988
ss490559322	RosCOS2613-167_snp_sweet_cherry_Pp6_26505790	6	26505790	sweet		<hkxhk>	Yes	Yes	Yes	-	-		-	-		-	-		<hkxhk>	Yes	Yes	Yes	-	-		-	-		6	98.155
ss490556263	RosBREED_snp_sweet_cherry_Pp6_26537935	6	26537935	sweet		<lmxll>	Yes	No	Yes	6	89.692		-	-		6	89.449		-	No	No	No	-	-		-	-		-	-
ss490556305	RosBREED_snp_sweet_cherry_Pp6_27324487	6	27324487	sweet		<lmxll>	Yes	No	Yes	6	89.692		-	-		6	89.449		-	Yes	No	Yes	-	-		-	-		-	-
ss490556308	RosBREED_snp_sweet_cherry_Pp6_27373564	6	27373564	sweet		<lmxll>	Yes	No	Yes	6	89.692		-	-		6	89.449		<hkxhk>	Yes	Yes	Yes	-	-		-	-		6	99.96
ss490556351	RosBREED_snp_sweet_cherry_Pp6_28148285	6	28148285	sweet		<nnxnp>	No	Yes	Yes	-	-		6	116.523		-	-		-	No	No	No	-	-		-	-		-	-
ss490550342	RosBREED_snp_tart_cherry_f_Pp6_28201446	6	28201446	sour	fruticosa	<lmxll>	Yes	No	Yes	8	45.834		-	-		8	44.939		<lmxll>	Yes	No	Yes	8	30.615		-	-		8	44.492
ss490556354	RosBREED_snp_sweet_cherry_Pp6_28206268	6	28206268	sweet		<lmxll>	Yes	No	Yes	8	45.834		-	-		8	44.939		<lmxll>	Yes	No	Yes	8	30.615		-	-		8	44.492
ss490556357	RosBREED_snp_sweet_cherry_Pp6_28257046	6	28257046	sweet		<hkxhk>	Yes	Yes	Yes	-	-		-	-		6	89.125		<hkxhk>	Yes	Yes	Yes	-	-		-	-		-	-
ss490559104	RosCOS1493-311_snp_sweet_cherry_Pp6_28294400	6	28294400	sweet		<hkxhk>	Yes	Yes	Yes	-	-		-	-		6	89.596		<hkxhk>	Yes	Yes	Yes	-	-		-	-		6	101.487
ss490556376	RosBREED_snp_sweet_cherry_Pp6_28590655	6	28590655	sweet		<nnxnp>	No	Yes	Yes	-	-		6	119.728		-	-		<hkxhk>	Yes	Yes	Yes	-	-		-	-		-	-
ss490556403	RosBREED_snp_sweet_cherry_Pp7_00926005	7	926005	sweet		<lmxll>	Yes	No	Yes	-	-		-	-		-	-		<nnxnp>	No	Yes	Yes	-	-		7	4.896		7	5.393
ss490556418	RosBREED_snp_sweet_cherry_Pp7_01275199	7	1275199	sweet		-	No	No	No	-	-		-	-		-	-		<lmxll>	Yes	No	Yes	7	1.605		-	-		7	5.408
ss490556421	RosBREED_snp_sweet_cherry_Pp7_01298051	7	1298051	sweet		<hkxhk>	Yes	Yes	Yes	-	-		-	-		-	-		<hkxhk>	Yes	Yes	Yes	-	-		-	-		7	4.91
ss490556424	RosBREED_snp_sweet_cherry_Pp7_01392399	7	1392399	sweet		<hkxhk>	Yes	Yes	Yes	-	-		-	-		-	-		<hkxhk>	Yes	Yes	Yes	-	-		-	-		7	4.91
ss490556436	RosBREED_snp_sweet_cherry_Pp7_01783512	7	1783512	sweet		<hkxhk>	Yes	Yes	Yes	-	-		-	-		-	-		<hkxhk>	Yes	Yes	Yes	-	-		-	-		7	4.487
ss490556439	RosBREED_snp_sweet_cherry_Pp7_01835696	7	1835696	sweet		<hkxhk>	Yes	Yes	Yes	-	-		-	-		-	-		<hkxhk>	Yes	Yes	Yes	-	-		-	-		7	4.464
ss490556458	RosBREED_snp_sweet_cherry_Pp7_02085075	7	2085075	sweet		<nnxnp>	No	Yes	Yes	-	-		7	7.462		7	12.326		-	No	No	No	-	-		-	-		-	-
ss490556467	RosBREED_snp_sweet_cherry_Pp7_02252124	7	2252124	sweet		<nnxnp>	No	Yes	Yes	-	-		7	7.462		7	12.326		-	No	No	No	-	-		-	-		-	-
ss490556476	RosBREED_snp_sweet_cherry_Pp7_02481336	7	2481336	sweet		<lmxll>	Yes	No	Yes	7	0.000937		-	-		7	0.000874		<nnxnp>	No	Yes	Yes	-	-		7	1.652		7	2.181
ss490556479	RosBREED_snp_sweet_cherry_Pp7_02530796	7	2530796	sweet		<hkxhk>	Yes	Yes	Yes	-	-		-	-		-	-		<hkxhk>	Yes	Yes	Yes	-	-		-	-		7	4.487
ss490556549	RosBREED_snp_sweet_cherry_Pp7_04261930	7	4261930	sweet		<lmxll>	Yes	No	Yes	7	0.000937		-	-		7	0.000874		<nnxnp>	No	Yes	Yes	-	-		7	0		7	0
ss490559378	RosCOS3342-211_snp_sweet_cherry_Pp7_04466543	7	4466543	sweet		-	No	No	No	-	-		-	-		-	-		<lmxll>	Yes	No	Yes	7	0		-	-		7	3.565
ss490559416	RosCOS3729-417_snp_sweet_cherry_Pp7_04467254	7	4467254	sweet		-	No	No	No	-	-		-	-		-	-		<lmxll>	Yes	No	Yes	7	0		-	-		7	3.565
ss490556591	RosBREED_snp_sweet_cherry_Pp7_05532720	7	5532720	sweet		<lmxll>	Yes	No	Yes	7	0		-	-		7	0		<hkxhk>	Yes	Yes	Yes	-	-		-	-		7	6.877
ss490556594	RosBREED_snp_sweet_cherry_Pp7_05729126	7	5729126	sweet		<lmxll>	Yes	No	Yes	7	0		-	-		7	0		<hkxhk>	Yes	Yes	Yes	-	-		-	-		7	6.887
ss490556597	RosBREED_snp_sweet_cherry_Pp7_05868634	7	5868634	sweet		<nnxnp>	No	Yes	Yes	-	-		7	0.000991		7	5.855		-	No	No	No	-	-		-	-		-	-
ss490556612	RosBREED_snp_sweet_cherry_Pp7_06594902	7	6594902	sweet		<nnxnp>	No	Yes	Yes	-	-		7	0		7	4.863		-	No	No	No	-	-		-	-		-	-
ss490556645	RosBREED_snp_sweet_cherry_Pp7_07762587	7	7762587	sweet		-	No	No	No	-	-		-	-		-	-		<lmxll>	Yes	No	Yes	7	4.954		-	-		7	8.782
ss490556651	RosBREED_snp_sweet_cherry_Pp7_07884834	7	7884834	sweet		<hkxhk>	Yes	Yes	Yes	-	-		-	-		7	1.417		<hkxhk>	Yes	Yes	Yes	-	-		-	-		7	11.96
ss490556657	RosBREED_snp_sweet_cherry_Pp7_08002087	7	8002087	sweet		<hkxhk>	Yes	Yes	Yes	-	-		-	-		7	1.417		<hkxhk>	Yes	Yes	Yes	-	-		-	-		7	11.96
ss490559192	RosCOS1674-276_snp_sweet_cherry_Pp7_08149634	7	8149634	sweet		<hkxhk>	Yes	Yes	Yes	-	-		-	-		7	1.417		<hkxhk>	Yes	Yes	Yes	-	-		-	-		7	12.387
ss490556684	RosBREED_snp_sweet_cherry_Pp7_08954812	7	8954812	sweet		-	No	No	No	-	-		-	-		-	-		<lmxll>	Yes	No	Yes	7	6.632		-	-		7	10.634
ss490556687	RosBREED_snp_sweet_cherry_Pp7_09026518	7	9026518	sweet		-	No	No	No	-	-		-	-		-	-		<lmxll>	Yes	No	Yes	7	6.632		-	-		7	10.634
ss490556699	RosBREED_snp_sweet_cherry_Pp7_09635219	7	9635219	sweet		<hkxhk>	Yes	Yes	Yes	-	-		-	-		-	-		<hkxhk>	Yes	Yes	Yes	-	-		-	-		7	13.901
ss490550496	RosBREED_snp_tart_cherry_a_Pp7_09642445	7	9642445	sour	avium	<hkxhk>	Yes	Yes	Yes	-	-		-	-		-	-		<hkxhk>	Yes	Yes	Yes	-	-		-	-		7	13.901
ss490550511	RosBREED_snp_tart_cherry_a_Pp7_10329124	7	10329124	sour	avium	<lmxll>	Yes	No	Yes	7	3.833		-	-		7	3.758		-	No	No	No	-	-		-	-		-	-
ss490556750	RosBREED_snp_sweet_cherry_Pp7_10744739	7	10744739	sweet		-	No	No	No	-	-		-	-		-	-		<lmxll>	Yes	No	Yes	7	9.15		-	-		7	13.025
ss490556756	RosBREED_snp_sweet_cherry_Pp7_10845581	7	10845581	sweet		-	No	No	No	-	-		-	-		-	-		<lmxll>	Yes	No	Yes	7	9.15		-	-		7	13.025
ss490556768	RosBREED_snp_sweet_cherry_Pp7_10992603	7	10992603	sweet		<lmxll>	Yes	No	Yes	7	8.052		-	-		7	7.865		-	No	No	No	-	-		-	-		-	-
ss490550543	RosBREED_snp_tart_cherry_a_Pp7_11110502	7	11110502	sour	avium	-	No	No	No	-	-		-	-		-	-		<lmxll>	Yes	No	Yes	7	9.15		-	-		7	13.025
ss490556777	RosBREED_snp_sweet_cherry_Pp7_11125571	7	11125571	sweet		<lmxll>	Yes	No	Yes	7	8.052		-	-		7	7.865		-	No	No	No	-	-		-	-		-	-
ss490556795	RosBREED_snp_sweet_cherry_Pp7_11504432	7	11504432	sweet		<lmxll>	Yes	No	Yes	2	26.806		-	-		2	26.734		<lmxll>	Yes	No	Yes	2	20.645		-	-		2	26.859
ss490556804	RosBREED_snp_sweet_cherry_Pp7_11774569	7	11774569	sweet		-	No	No	No	-	-		-	-		-	-		<lmxll>	Yes	No	Yes	2	21.51		-	-		2	27.715
ss490550555	RosBREED_snp_tart_cherry_a_Pp7_11790341	7	11790341	sour	avium	<lmxll>	Yes	No	Yes	2	26.806		-	-		2	26.734		<lmxll>	Yes	No	Yes	2	21.51		-	-		2	27.715
ss490556816	RosBREED_snp_sweet_cherry_Pp7_11957363	7	11957363	sweet		<lmxll>	Yes	No	Yes	2	27.96		-	-		2	27.89		-	No	No	No	-	-		-	-		-	-
ss490556819	RosBREED_snp_sweet_cherry_Pp7_12013369	7	12013369	sweet		<lmxll>	Yes	No	Yes	2	27.96		-	-		2	27.89		-	No	No	No	-	-		-	-		-	-
ss490556822	RosBREED_snp_sweet_cherry_Pp7_12113373	7	12113373	sweet		<lmxll>	Yes	No	Yes	7	9.201		-	-		7	8.96		<nnxnp>	No	Yes	Yes	-	-		7	18.22		7	17.759
ss490556825	RosBREED_snp_sweet_cherry_Pp7_12127684	7	12127684	sweet		<lmxll>	Yes	No	Yes	7	9.201		-	-		7	8.96		<nnxnp>	No	Yes	Yes	-	-		7	18.22		7	17.759
ss490559301	RosCOS2599-403_snp_sweet_cherry_Pp7_12192907	7	12192907	sweet		<lmxll>	Yes	No	Yes	7	9.201		-	-		7	8.96		<hkxhk>	Yes	Yes	Yes	-	-		-	-		7	17.021
ss490556837	RosBREED_snp_sweet_cherry_Pp7_12357086	7	12357086	sweet		-	No	No	No	-	-		-	-		-	-		<lmxll>	Yes	No	Yes	7	9.99		-	-		7	13.827
ss490556870	RosBREED_snp_sweet_cherry_Pp7_12781131	7	12781131	sweet		<lmxll>	Yes	No	Yes	7	11.357		-	-		7	11.14		<lmxll>	Yes	No	Yes	7	14.733		-	-		7	18.641
ss490556883	RosBREED_snp_sweet_cherry_Pp7_12914494	7	12914494	sweet		-	No	No	No	-	-		-	-		-	-		<lmxll>	Yes	No	Yes	7	15.524		-	-		7	19.605
ss490556907	RosBREED_snp_sweet_cherry_Pp7_13206564	7	13206564	sweet		-	No	No	No	-	-		-	-		-	-		<nnxnp>	No	Yes	Yes	-	-		7	21.041		7	20.123
ss490559084	RosCOS1418-404_snp_sweet_cherry_Pp7_13528774	7	13528774	sweet		-	No	No	No	-	-		-	-		-	-		<lmxll>	Yes	No	Yes	7	19.57		-	-		7	24.483
ss490550630	RosBREED_snp_tart_cherry_a_Pp7_13611374	7	13611374	sour	avium	-	No	No	No	-	-		-	-		-	-		<lmxll>	Yes	No	Yes	7	19.57		-	-		7	24.483
ss490556971	RosBREED_snp_sweet_cherry_Pp7_14253560	7	14253560	sweet		<lmxll>	Yes	No	Yes	7	16.383		-	-		7	16.236		<nnxnp>	No	Yes	Yes	-	-		7	31.613		7	28.484
ss490556986	RosBREED_snp_sweet_cherry_Pp7_14418839	7	14418839	sweet		<lmxll>	Yes	No	Yes	7	20.788		-	-		7	20.454		<hkxhk>	Yes	Yes	Yes	-	-		-	-		7	31.279
ss490550655	RosBREED_snp_tart_cherry_a_Pp7_14527951	7	14527951	sour	avium	<hkxhk>	Yes	Yes	Yes	-	-		-	-		7	17.118		<hkxhk>	Yes	Yes	Yes	-	-		-	-		7	32.603
ss490557011	RosBREED_snp_sweet_cherry_Pp7_14747110	7	14747110	sweet		<lmxll>	Yes	No	Yes	7	21.963		-	-		7	21.729		-	No	No	No	-	-		-	-		-	-
ss490557014	RosBREED_snp_sweet_cherry_Pp7_14786296	7	14786296	sweet		<lmxll>	Yes	No	Yes	7	23.134		-	-		7	22.922		-	No	No	No	-	-		-	-		-	-
ss490557026	RosBREED_snp_sweet_cherry_Pp7_14929134	7	14929134	sweet		<lmxll>	Yes	No	Yes	7	26.761		-	-		7	26.382		<hkxhk>	Yes	Yes	Yes	-	-		-	-		7	34.237
ss490557029	RosBREED_snp_sweet_cherry_Pp7_14967053	7	14967053	sweet		-	No	No	No	-	-		-	-		-	-		<hkxhk>	Yes	Yes	Yes	-	-		-	-		7	34.675
ss490557035	RosBREED_snp_sweet_cherry_Pp7_15029527	7	15029527	sweet		<lmxll>	Yes	No	Yes	7	26.761		-	-		7	26.382		<hkxhk>	Yes	Yes	Yes	-	-		-	-		7	34.675
ss490558905	RosCOS1089-100_snp_sweet_cherry_Pp7_15241465	7	15241465	sweet		-	No	No	No	-	-		-	-		-	-		<hkxhk>	Yes	Yes	Yes	-	-		-	-		7	36.332
ss490557077	RosBREED_snp_sweet_cherry_Pp7_15548576	7	15548576	sweet		<nnxnp>	No	Yes	Yes	-	-		7	28.23		7	33.298		-	No	No	No	-	-		-	-		-	-
ss490559064	RosCOS1400-158_snp_sweet_cherry_Pp7_15629934	7	15629934	sweet		-	No	No	No	-	-		-	-		-	-		<nnxnp>	No	Yes	Yes	-	-		7	39.446		7	35.397
ss490550700	RosBREED_snp_tart_cherry_a_Pp7_15744830	7	15744830	sour	avium	<lmxll>	Yes	No	Yes	7	34.314		-	-		7	33.636		-	No	No	No	-	-		-	-		-	-
ss490557119	RosBREED_snp_sweet_cherry_Pp7_16043548	7	16043548	sweet		<hkxhk>	Yes	Yes	Yes	-	-		-	-		7	30.631		<lmxll>	Yes	No	Yes	7	31.2		-	-		7	37.52
ss490557135	RosBREED_snp_sweet_cherry_Pp7_16212411	7	16212411	sweet		<nnxnp>	No	Yes	Yes	-	-		7	34.439		7	38.923		-	No	No	No	-	-		-	-		-	-
ss490558938	RosCOS1148-321_snp_sweet_cherry_Pp7_16283834	7	16283834	sweet		-	No	No	No	-	-		-	-		-	-		<nnxnp>	No	Yes	Yes	-	-		7	42.916		7	38.941
ss490557186	RosBREED_snp_sweet_cherry_Pp7_16660251	7	16660251	sweet		<nnxnp>	No	Yes	Yes	-	-		7	37.247		7	42.195		<nnxnp>	No	Yes	Yes	-	-		7	44.462		7	40.508
ss490557192	RosBREED_snp_sweet_cherry_Pp7_16709587	7	16709587	sweet		-	No	No	No	-	-		-	-		-	-		<lmxll>	Yes	No	Yes	7	34.841		-	-		7	41.49
ss490557205	RosBREED_snp_sweet_cherry_Pp7_16890828	7	16890828	sweet		<nnxnp>	No	Yes	Yes	-	-		7	39.597		7	44.259		<nnxnp>	No	Yes	Yes	-	-		7	46.145		7	42.179
ss490557214	RosBREED_snp_sweet_cherry_Pp7_17033564	7	17033564	sweet		-	No	No	No	-	-		-	-		-	-		<nnxnp>	No	Yes	Yes	-	-		7	46.145		7	42.179
ss490550760	RosBREED_snp_tart_cherry_a_Pp7_17088853	7	17088853	sour	avium	<lmxll>	Yes	No	Yes	7	38.901		-	-		7	38.1		<nnxnp>	No	Yes	Yes	-	-		7	46.145		7	42.179
ss490557244	RosBREED_snp_sweet_cherry_Pp7_17591054	7	17591054	sweet		-	No	No	No	-	-		-	-		-	-		<nnxnp>	No	Yes	Yes	-	-		7	46.991		7	43.146
ss490557253	RosBREED_snp_sweet_cherry_Pp7_17697521	7	17697521	sweet		<lmxll>	Yes	No	Yes	7	43.721		-	-		7	42.801		<hkxhk>	Yes	Yes	Yes	-	-		-	-		7	44.44
ss490559061	RosCOS1396-262_snp_sweet_cherry_Pp7_17855163	7	17855163	sweet		<lmxll>	Yes	No	Yes	7	43.721		-	-		7	42.801		<hkxhk>	Yes	Yes	Yes	-	-		-	-		7	45.569
ss490559058	RosCOS1396-075_snp_sweet_cherry_Pp7_17855350	7	17855350	sweet		<lmxll>	Yes	No	Yes	7	43.721		-	-		7	42.801		<hkxhk>	Yes	Yes	Yes	-	-		-	-		7	45.569
ss490557286	RosBREED_snp_sweet_cherry_Pp7_18888478	7	18888478	sweet		<lmxll>	Yes	No	Yes	7	52.924		-	-		7	51.657		-	No	No	No	-	-		-	-		-	-
ss490558908	RosCOS1107-107_snp_sweet_cherry_Pp7_19283645	7	19283645	sweet		<lmxll>	Yes	No	Yes	7	56.674		-	-		7	55.208		<hkxhk>	Yes	Yes	Yes	-	-		-	-		7	54.919
ss490558911	RosCOS1107-159_snp_sweet_cherry_Pp7_19283697	7	19283697	sweet		<lmxll>	Yes	No	Yes	7	56.674		-	-		7	55.208		<hkxhk>	Yes	Yes	Yes	-	-		-	-		7	54.919
ss490558914	RosCOS1107-251_snp_sweet_cherry_Pp7_19283789	7	19283789	sweet		<lmxll>	Yes	No	Yes	7	56.674		-	-		7	55.208		<hkxhk>	Yes	Yes	Yes	-	-		-	-		7	54.919
ss490558917	RosCOS1107-291_snp_sweet_cherry_Pp7_19283829	7	19283829	sweet		<lmxll>	Yes	No	Yes	7	56.674		-	-		7	55.208		<hkxhk>	Yes	Yes	Yes	-	-		-	-		7	54.919
ss490557318	RosBREED_snp_sweet_cherry_Pp7_19919742	7	19919742	sweet		<nnxnp>	No	Yes	Yes	-	-		7	52.077		7	56.28		<lmxll>	Yes	No	Yes	7	53.331		-	-		7	59.854
ss490550814	RosBREED_snp_tart_cherry_a_Pp7_19981542	7	19981542	sour	avium	<hkxhk>	Yes	Yes	Yes	-	-		-	-		7	55.432		<nnxnp>	No	Yes	Yes	-	-		7	62.43		7	58.043
ss490559425	RosCOS3736-060_snp_sweet_cherry_Pp7_20690600	7	20690600	sweet		-	No	No	No	-	-		-	-		-	-		<lmxll>	Yes	No	Yes	7	57.479		-	-		7	63.983
ss490558893	RosCOS0921-061_snp_sweet_cherry_Pp7_20819981	7	20819981	sweet		<hkxhk>	Yes	Yes	Yes	-	-		-	-		-	-		<nnxnp>	No	Yes	Yes	-	-		7	65.862		7	61.477
ss490557345	RosBREED_snp_sweet_cherry_Pp7_20835592	7	20835592	sweet		<hkxhk>	Yes	Yes	Yes	-	-		-	-		-	-		<nnxnp>	No	Yes	Yes	-	-		7	65.894		7	61.512
ss490557364	RosBREED_snp_sweet_cherry_Pp7_20894129	7	20894129	sweet		-	No	No	No	-	-		-	-		-	-		<lmxll>	Yes	No	Yes	7	57.479		-	-		7	63.983
ss490557376	RosBREED_snp_sweet_cherry_Pp7_20941604	7	20941604	sweet		<hkxhk>	Yes	Yes	Yes	-	-		-	-		7	63.32		<nnxnp>	No	Yes	Yes	-	-		7	67.552		7	63.265
ss490559344	RosCOS2639-062_snp_sweet_cherry_Pp7_21044413	7	21044413	sweet		<nnxnp>	No	Yes	Yes	-	-		7	59.778		7	63.749		-	No	No	No	-	-		-	-		-	-
ss490557404	RosBREED_snp_sweet_cherry_Pp7_21044930	7	21044930	sweet		<nnxnp>	No	Yes	Yes	-	-		7	59.778		7	63.749		-	No	No	No	-	-		-	-		-	-
ss490557421	RosBREED_snp_sweet_cherry_Pp7_21112835	7	21112835	sweet		<nnxnp>	No	Yes	Yes	-	-		7	58.642		7	62.69		-	No	No	No	-	-		-	-		-	-
ss490557424	RosBREED_snp_sweet_cherry_Pp7_21123498	7	21123498	sweet		-	No	No	No	-	-		-	-		-	-		<lmxll>	Yes	No	Yes	7	59.14		-	-		7	65.675
ss490550862	RosBREED_snp_tart_cherry_f_Pp7_21170153	7	21170153	sour	fruticosa	-	No	No	No	-	-		-	-		-	-		<lmxll>	Yes	No	Yes	7	59.14		-	-		7	65.675
ss490557436	RosBREED_snp_sweet_cherry_Pp7_21172879	7	21172879	sweet		-	No	No	No	-	-		-	-		-	-		<lmxll>	Yes	No	Yes	7	59.14		-	-		7	65.675
ss490557442	RosBREED_snp_sweet_cherry_Pp7_21188688	7	21188688	sweet		-	No	No	No	-	-		-	-		-	-		<lmxll>	Yes	No	Yes	7	59.14		-	-		7	65.675
ss490557445	RosBREED_snp_sweet_cherry_Pp7_21195301	7	21195301	sweet		<nnxnp>	No	Yes	Yes	-	-		7	59.778		7	63.749		<lmxll>	Yes	No	Yes	7	59.14		-	-		7	65.675
ss490557454	RosBREED_snp_sweet_cherry_Pp7_21217914	7	21217914	sweet		<nnxnp>	No	Yes	Yes	-	-		7	59.778		7	63.749		<lmxll>	Yes	No	Yes	7	59.14		-	-		7	65.675
ss490557463	RosBREED_snp_sweet_cherry_Pp7_21237198	7	21237198	sweet		<nnxnp>	No	Yes	Yes	-	-		7	59.778		7	63.749		<lmxll>	Yes	No	Yes	7	59.969		-	-		7	66.496
ss490557478	RosBREED_snp_sweet_cherry_Pp7_21282777	7	21282777	sweet		-	No	No	No	-	-		-	-		-	-		<lmxll>	Yes	No	Yes	7	60.799		-	-		7	67.291
ss490557502	RosBREED_snp_sweet_cherry_Pp7_21355301	7	21355301	sweet		<nnxnp>	No	Yes	Yes	-	-		7	60.912		7	64.868		-	No	No	No	-	-		-	-		-	-
ss490557514	RosBREED_snp_sweet_cherry_Pp7_21388718	7	21388718	sweet		<nnxnp>	No	Yes	Yes	-	-		7	60.912		7	64.868		-	No	No	No	-	-		-	-		-	-
ss490557532	RosBREED_snp_sweet_cherry_Pp7_21456568	7	21456568	sweet		-	No	No	No	-	-		-	-		-	-		<lmxll>	Yes	No	Yes	7	60.799		-	-		7	67.291
ss490557605	RosBREED_snp_sweet_cherry_Pp7_21747135	7	21747135	sweet		<lmxll>	Yes	No	Yes	7	70.648		-	-		7	68.539		-	No	No	No	-	-		-	-		-	-
ss490550904	RosBREED_snp_tart_cherry_a_Pp7_21750477	7	21750477	sour	avium	<nnxnp>	No	Yes	Yes	-	-		7	64.29		7	68.228		<nnxnp>	No	Yes	Yes	-	-		7	71.633		7	67.384
ss490557608	RosBREED_snp_sweet_cherry_Pp7_21773534	7	21773534	sweet		<nnxnp>	No	Yes	Yes	-	-		7	64.29		7	68.228		<nnxnp>	No	Yes	Yes	-	-		7	71.633		7	67.384
ss490557632	RosBREED_snp_sweet_cherry_Pp7_22024984	7	22024984	sweet		<hkxhk>	Yes	Yes	Yes	-	-		-	-		7	67.32		<lmxll>	Yes	No	Yes	7	60.799		-	-		7	67.291
ss490557692	RosBREED_snp_sweet_cherry_Pp7_22685793	7	22685793	sweet		-	No	No	No	-	-		-	-		-	-		<hkxhk>	Yes	Yes	Yes	-	-		-	-		7	66.503
ss490557699	RosBREED_snp_sweet_cherry_Pp8_00079992	8	79992	sweet		-	No	No	No	-	-		-	-		-	-		<nnxnp>	No	Yes	Yes	-	-		8	0		8	0
ss490557705	RosBREED_snp_sweet_cherry_Pp8_00150929	8	150929	sweet		<lmxll>	Yes	No	Yes	8	0		-	-		8	0		<hkxhk>	Yes	Yes	Yes	-	-		-	-		8	12.138
ss490557711	RosBREED_snp_sweet_cherry_Pp8_00233014	8	233014	sweet		<lmxll>	Yes	No	Yes	8	0		-	-		8	0		<hkxhk>	Yes	Yes	Yes	-	-		-	-		8	12.138
ss490559359	RosCOS3030-170_snp_sweet_cherry_Pp8_00241070	8	241070	sweet		<lmxll>	Yes	No	Yes	8	1.836		-	-		8	1.963		<hkxhk>	Yes	Yes	Yes	-	-		-	-		8	12.138
ss490550936	RosBREED_snp_tart_cherry_a_Pp8_00291665	8	291665	sour	avium	<lmxll>	Yes	No	Yes	8	1.836		-	-		8	1.963		-	No	No	No	-	-		-	-		-	-
ss490557717	RosBREED_snp_sweet_cherry_Pp8_00344595	8	344595	sweet		-	No	No	No	-	-		-	-		-	-		<nnxnp>	No	Yes	Yes	-	-		8	2.559		8	2.541
ss490557720	RosBREED_snp_sweet_cherry_Pp8_00377422	8	377422	sweet		<lmxll>	Yes	No	Yes	8	7.545		-	-		8	7.293		<lmxll>	Yes	No	Yes	8	0		-	-		8	13.43
ss490557732	RosBREED_snp_sweet_cherry_Pp8_00629163	8	629163	sweet		<nnxnp>	No	Yes	Yes	-	-		8	0		8	5.935		-	No	No	No	-	-		-	-		-	-
ss490557735	RosBREED_snp_sweet_cherry_Pp8_00821466	8	821466	sweet		-	No	No	No	-	-		-	-		-	-		<nnxnp>	No	Yes	Yes	-	-		8	3.411		8	3.394
ss490550948	RosBREED_snp_tart_cherry_a_Pp8_00831811	8	831811	sour	avium	<lmxll>	Yes	No	Yes	8	9.897		-	-		8	9.509		<hkxhk>	Yes	Yes	Yes	-	-		-	-		-	-
ss490557738	RosBREED_snp_sweet_cherry_Pp8_00876457	8	876457	sweet		<lmxll>	Yes	No	Yes	8	9.897		-	-		8	9.509		<hkxhk>	Yes	Yes	Yes	-	-		-	-		8	13.874
ss490557747	RosBREED_snp_sweet_cherry_Pp8_01044709	8	1044709	sweet		<hkxhk>	Yes	Yes	Yes	-	-		-	-		8	8.066		<hkxhk>	Yes	Yes	Yes	-	-		-	-		8	14.449
ss490557753	RosBREED_snp_sweet_cherry_Pp8_01156062	8	1156062	sweet		<hkxhk>	Yes	Yes	Yes	-	-		-	-		8	11.716		<lmxll>	Yes	No	Yes	8	1.426		-	-		8	14.806
ss490559220	RosCOS1919-113_snp_sweet_cherry_Pp8_01569566	8	1569566	sweet		-	No	No	No	-	-		-	-		-	-		<nnxnp>	No	Yes	Yes	-	-		8	6.825		8	6.842
ss490557766	RosBREED_snp_sweet_cherry_Pp8_01669522	8	1669522	sweet		<lmxll>	Yes	No	Yes	8	14.073		-	-		8	13.641		<lmxll>	Yes	No	Yes	8	1.426		-	-		8	14.806
ss490557775	RosBREED_snp_sweet_cherry_Pp8_01841630	8	1841630	sweet		<lmxll>	Yes	No	Yes	8	14.073		-	-		8	13.641		<lmxll>	Yes	No	Yes	8	1.426		-	-		8	14.806
ss490557778	RosBREED_snp_sweet_cherry_Pp8_01915123	8	1915123	sweet		<lmxll>	Yes	No	Yes	8	12.778		-	-		8	12.453		<hkxhk>	Yes	Yes	Yes	-	-		-	-		8	8.687
ss490557781	RosBREED_snp_sweet_cherry_Pp8_01954311	8	1954311	sweet		-	No	No	No	-	-		-	-		-	-		<nnxnp>	No	Yes	Yes	-	-		8	9.378		8	9.336
ss490550972	RosBREED_snp_tart_cherry_a_Pp8_01972823	8	1972823	sour	avium	-	No	No	No	-	-		-	-		-	-		<nnxnp>	No	Yes	Yes	-	-		8	9.378		8	9.336
ss490557784	RosBREED_snp_sweet_cherry_Pp8_02016410	8	2016410	sweet		-	No	No	No	-	-		-	-		-	-		<nnxnp>	No	Yes	Yes	-	-		8	10.231		8	10.174
ss490557787	RosBREED_snp_sweet_cherry_Pp8_02059734	8	2059734	sweet		<lmxll>	Yes	No	Yes	8	13.504		-	-		8	13.152		-	Yes	Yes	Yes	-	-		-	-		-	-
ss490550977	RosBREED_snp_tart_cherry_a_Pp8_02188896	8	2188896	sour	avium	<lmxll>	Yes	No	Yes	8	12.778		-	-		8	12.453		<hkxhk>	Yes	Yes	Yes	-	-		-	-		8	15.183
ss490550985	RosBREED_snp_tart_cherry_a_Pp8_02372321	8	2372321	sour	avium	-	No	No	No	-	-		-	-		-	-		<nnxnp>	No	Yes	Yes	-	-		8	13.658		8	13.531
ss490550993	RosBREED_snp_tart_cherry_a_Pp8_02613316	8	2613316	sour	avium	<lmxll>	Yes	No	Yes	8	17.528		-	-		8	17.046		<lmxll>	Yes	No	Yes	8	1.426		-	-		8	14.806
ss490557827	RosBREED_snp_sweet_cherry_Pp8_03171899	8	3171899	sweet		<hkxhk>	Yes	Yes	Yes	-	-		-	-		8	25.466		-	No	No	No	-	-		-	-		-	-
ss490557833	RosBREED_snp_sweet_cherry_Pp8_03293689	8	3293689	sweet		<hkxhk>	Yes	Yes	Yes	-	-		-	-		8	24.872		-	No	No	No	-	-		-	-		-	-
ss490557845	RosBREED_snp_sweet_cherry_Pp8_03745450	8	3745450	sweet		<hkxhk>	Yes	Yes	Yes	-	-		-	-		8	20.064		<lmxll>	Yes	No	Yes	8	3.934		-	-		8	17.488
ss490557854	RosBREED_snp_sweet_cherry_Pp8_03993707	8	3993707	sweet		<nnxnp>	No	Yes	Yes	-	-		-	-		-	-		<nnxnp>	No	Yes	Yes	-	-		8	20.55		8	20.152
ss490557863	RosBREED_snp_sweet_cherry_Pp8_04390775	8	4390775	sweet		<lmxll>	Yes	No	Yes	8	23.269		-	-		8	22.787		<lmxll>	Yes	No	Yes	8	3.934		-	-		8	17.488
ss490551031	RosBREED_snp_tart_cherry_a_Pp8_04541085	8	4541085	sour	avium	<lmxll>	Yes	No	Yes	8	24.405		-	-		8	23.797		<lmxll>	Yes	No	Yes	8	3.934		-	-		8	17.488
ss490557872	RosBREED_snp_sweet_cherry_Pp8_04563530	8	4563530	sweet		<lmxll>	Yes	No	Yes	8	24.405		-	-		8	23.797		<lmxll>	Yes	No	Yes	8	3.934		-	-		8	17.488
ss490557875	RosBREED_snp_sweet_cherry_Pp8_04612786	8	4612786	sweet		<lmxll>	Yes	No	Yes	8	24.405		-	-		8	23.797		<lmxll>	Yes	No	Yes	8	3.934		-	-		8	17.488
ss490557884	RosBREED_snp_sweet_cherry_Pp8_04854301	8	4854301	sweet		<nnxnp>	No	Yes	Yes	-	-		8	15.477		8	19.388		-	No	No	No	-	-		-	-		-	-
ss490557887	RosBREED_snp_sweet_cherry_Pp8_04858931	8	4858931	sweet		<nnxnp>	No	Yes	Yes	-	-		8	15.477		8	19.388		-	No	No	No	-	-		-	-		-	-
ss490557887	RosBREED_snp_sweet_cherry_Pp8_04858931	8	4858931	sweet		<nnxnp>	No	Yes	Yes	-	-		8	15.477		8	19.388		-	No	No	No	-	-		-	-		-	-
ss490557891	RosBREED_snp_sweet_cherry_Pp8_04898250	8	4898250	sweet		-	No	No	No	-	-		-	-		-	-		<nnxnp>	No	Yes	Yes	-	-		8	22.264		8	21.879
ss490557900	RosBREED_snp_sweet_cherry_Pp8_05377932	8	5377932	sweet		-	No	No	No	-	-		-	-		-	-		<nnxnp>	No	Yes	Yes	-	-		8	23.119		8	22.76
ss490551047	RosBREED_snp_tart_cherry_a_Pp8_05452440	8	5452440	sour	avium	-	No	No	No	-	-		-	-		-	-		<nnxnp>	No	Yes	Yes	-	-		8	23.119		8	22.76
ss490557920	RosBREED_snp_sweet_cherry_Pp8_05802063	8	5802063	sweet		<hkxhk>	Yes	Yes	Yes	-	-		-	-		8	24.799		<hkxhk>	Yes	Yes	Yes	-	-		-	-		8	23.035
ss490557923	RosBREED_snp_sweet_cherry_Pp8_06011965	8	6011965	sweet		<nnxnp>	No	Yes	Yes	-	-		8	23.096		8	26.724		<nnxnp>	No	Yes	Yes	-	-		8	23.119		8	22.76
ss490557932	RosBREED_snp_sweet_cherry_Pp8_06475367	8	6475367	sweet		<hkxhk>	Yes	Yes	Yes	-	-		-	-		-	-		<hkxhk>	Yes	Yes	Yes	-	-		-	-		8	23.035
ss490557938	RosBREED_snp_sweet_cherry_Pp8_06563189	8	6563189	sweet		<hkxhk>	Yes	Yes	Yes	-	-		-	-		-	-		<lmxll>	Yes	No	Yes	8	8.135		-	-		8	21.843
ss490557952	RosBREED_snp_sweet_cherry_Pp8_07291489	8	7291489	sweet		<lmxll>	Yes	No	Yes	8	25.543		-	-		8	24.876		<hkxhk>	Yes	Yes	Yes	-	-		-	-		8	27.716
ss490557955	RosBREED_snp_sweet_cherry_Pp8_07357470	8	7357470	sweet		<lmxll>	Yes	No	Yes	8	25.543		-	-		8	24.876		<hkxhk>	Yes	Yes	Yes	-	-		-	-		8	27.716
ss490551071	RosBREED_snp_tart_cherry_a_Pp8_07677866	8	7677866	sour	avium	-	No	No	No	-	-		-	-		-	-		<nnxnp>	No	Yes	Yes	-	-		8	28.239		8	27.699
ss490557973	RosBREED_snp_sweet_cherry_Pp8_07919697	8	7919697	sweet		<lmxll>	Yes	No	Yes	8	25.543		-	-		8	24.876		<lmxll>	Yes	No	Yes	8	11.503		-	-		8	25.138
ss490557982	RosBREED_snp_sweet_cherry_Pp8_08150867	8	8150867	sweet		<nnxnp>	No	Yes	Yes	-	-		8	23.968		8	27.611		<nnxnp>	No	Yes	Yes	-	-		8	24.832		8	24.424
ss490557992	RosBREED_snp_sweet_cherry_Pp8_08493539	8	8493539	sweet		<nnxnp>	No	Yes	Yes	-	-		8	25.096		8	28.649		-	No	No	No	-	-		-	-		-	-
ss490551087	RosBREED_snp_tart_cherry_a_Pp8_08546822	8	8546822	sour	avium	<lmxll>	Yes	No	Yes	8	26.381		-	-		8	25.63		<hkxhk>	Yes	Yes	Yes	-	-		-	-		8	23.436
ss490557995	RosBREED_snp_sweet_cherry_Pp8_08558749	8	8558749	sweet		<lmxll>	Yes	No	Yes	8	26.381		-	-		8	25.63		<hkxhk>	Yes	Yes	Yes	-	-		-	-		8	23.436
ss490558009	RosBREED_snp_sweet_cherry_Pp8_09004156	8	9004156	sweet		<hkxhk>	Yes	Yes	Yes	-	-		-	-		-	-		<hkxhk>	Yes	Yes	Yes	-	-		-	-		8	23.436
ss490558018	RosBREED_snp_sweet_cherry_Pp8_09204806	8	9204806	sweet		<hkxhk>	Yes	Yes	Yes	-	-		-	-		-	-		<hkxhk>	Yes	Yes	Yes	-	-		-	-		8	23.035
ss490558033	RosBREED_snp_sweet_cherry_Pp8_10189188	8	10189188	sweet		<lmxll>	Yes	No	Yes	8	25.543		-	-		8	24.876		<lmxll>	Yes	No	Yes	8	12.385		-	-		8	25.967
ss490558036	RosBREED_snp_sweet_cherry_Pp8_10229141	8	10229141	sweet		-	No	No	No	-	-		-	-		-	-		<nnxnp>	No	Yes	Yes	-	-		8	29.102		8	28.359
ss490558045	RosBREED_snp_sweet_cherry_Pp8_10401185	8	10401185	sweet		<lmxll>	Yes	No	Yes	8	25.543		-	-		8	24.876		<hkxhk>	Yes	Yes	Yes	-	-		-	-		8	28.164
ss490558048	RosBREED_snp_sweet_cherry_Pp8_10482115	8	10482115	sweet		<lmxll>	Yes	No	Yes	8	25.543		-	-		8	24.876		<hkxhk>	Yes	Yes	Yes	-	-		-	-		8	28.164
ss490558103	RosBREED_snp_sweet_cherry_Pp8_12024509	8	12024509	sweet		<nnxnp>	No	Yes	Yes	-	-		8	32.558		8	35.559		-	No	No	No	-	-		-	-		-	-
ss490558109	RosBREED_snp_sweet_cherry_Pp8_12099223	8	12099223	sweet		<lmxll>	Yes	No	Yes	8	32.64		-	-		8	31.754		<lmxll>	Yes	No	Yes	8	20.327		-	-		8	34.256
ss490551132	RosBREED_snp_tart_cherry_a_Pp8_12123402	8	12123402	sour	avium	<lmxll>	Yes	No	Yes	8	32.64		-	-		8	31.754		<lmxll>	Yes	No	Yes	8	21.215		-	-		8	35.137
ss490558941	RosCOS1154-267_snp_sweet_cherry_Pp8_12227080	8	12227080	sweet		<nnxnp>	No	Yes	Yes	-	-		8	34.906		8	37.898		<nnxnp>	No	Yes	Yes	-	-		8	37.847		8	36.677
ss490558118	RosBREED_snp_sweet_cherry_Pp8_12239408	8	12239408	sweet		<lmxll>	Yes	No	Yes	8	35.563		-	-		8	34.443		<lmxll>	Yes	No	Yes	8	22.064		-	-		8	35.978
ss490558124	RosBREED_snp_sweet_cherry_Pp8_12400779	8	12400779	sweet		-	No	No	No	-	-		-	-		-	-		<lmxll>	Yes	No	Yes	8	22.906		-	-		8	36.85
ss490551144	RosBREED_snp_tart_cherry_a_Pp8_12984201	8	12984201	sour	avium	<lmxll>	Yes	No	Yes	8	36.7		-	-		8	35.495		-	No	No	No	-	-		-	-		-	-
ss490558155	RosBREED_snp_sweet_cherry_Pp8_13141160	8	13141160	sweet		-	No	No	No	-	-		-	-		-	-		<lmxll>	Yes	No	Yes	8	27.192		-	-		8	41.102
ss490558176	RosBREED_snp_sweet_cherry_Pp8_13444585	8	13444585	sweet		<lmxll>	Yes	No	Yes	8	38.855		-	-		8	37.793		<lmxll>	Yes	No	Yes	8	27.179		-	-		8	41.094
ss490558200	RosBREED_snp_sweet_cherry_Pp8_13876562	8	13876562	sweet		<lmxll>	Yes	No	Yes	-	-		-	-		8	39.053		<nnxnp>	No	Yes	Yes	-	-		8	41.198		8	39.899
ss490551176	RosBREED_snp_tart_cherry_a_Pp8_13901359	8	13901359	sour	avium	-	No	No	No	-	-		-	-		-	-		<nnxnp>	No	Yes	Yes	-	-		8	41.099		8	39.815
ss490558212	RosBREED_snp_sweet_cherry_Pp8_13997828	8	13997828	sweet		<lmxll>	Yes	No	Yes	-	-		-	-		8	41.454		<nnxnp>	No	Yes	Yes	-	-		8	43.754		8	42.31
ss490551189	RosBREED_snp_tart_cherry_a_Pp8_14014394	8	14014394	sour	avium	<lmxll>	Yes	No	Yes	8	44.704		-	-		8	43.795		<lmxll>	Yes	No	Yes	8	28.562		-	-		8	42.213
ss490558248	RosBREED_snp_sweet_cherry_Pp8_14281175	8	14281175	sweet		<lmxll>	Yes	No	Yes	-	-		-	-		8	44.119		<hkxhk>	Yes	Yes	Yes	-	-		-	-		8	43.057
ss490558257	RosBREED_snp_sweet_cherry_Pp8_14357714	8	14357714	sweet		<nnxnp>	No	Yes	Yes	-	-		8	44.367		8	46.371		<nnxnp>	No	Yes	Yes	-	-		8	43.754		8	42.31
ss490558260	RosBREED_snp_sweet_cherry_Pp8_14374888	8	14374888	sweet		<lmxll>	Yes	No	Yes	8	45.834		-	-		8	44.939		<nnxnp>	No	Yes	Yes	-	-		8	43.754		8	42.31
ss490558266	RosBREED_snp_sweet_cherry_Pp8_14403194	8	14403194	sweet		<lmxll>	Yes	No	Yes	8	45.834		-	-		8	44.939		<lmxll>	Yes	No	Yes	8	30.615		-	-		8	44.492
ss490558308	RosBREED_snp_sweet_cherry_Pp8_14841426	8	14841426	sweet		<nnxnp>	No	Yes	Yes	-	-		8	47.282		8	49.24		<nnxnp>	No	Yes	Yes	-	-		8	48.084		8	46.349
ss490558311	RosBREED_snp_sweet_cherry_Pp8_14888590	8	14888590	sweet		-	No	No	No	-	-		-	-		-	-		<hkxhk>	Yes	Yes	Yes	-	-		-	-		8	47.401
ss490558317	RosBREED_snp_sweet_cherry_Pp8_14923589	8	14923589	sweet		<nnxnp>	No	Yes	Yes	-	-		-	-		-	-		<lmxll>	Yes	No	Yes	8	33.184		-	-		8	47.168
ss490558335	RosBREED_snp_sweet_cherry_Pp8_15026598	8	15026598	sweet		-	No	No	No	-	-		-	-		-	-		<lmxll>	Yes	No	Yes	8	36.559		-	-		8	50.617
ss490551243	RosBREED_snp_tart_cherry_a_Pp8_15186772	8	15186772	sour	avium	<lmxll>	Yes	No	Yes	8	51.403		-	-		8	50.426		-	No	No	No	-	-		-	-		-	-
ss490558366	RosBREED_snp_sweet_cherry_Pp8_15211110	8	15211110	sweet		<lmxll>	Yes	No	Yes	8	51.403		-	-		8	50.426		-	No	No	No	-	-		-	-		-	-
ss490558375	RosBREED_snp_sweet_cherry_Pp8_15298931	8	15298931	sweet		<lmxll>	Yes	No	Yes	8	52.541		-	-		8	51.543		-	No	No	No	-	-		-	-		-	-
ss490551256	RosBREED_snp_tart_cherry_f_Pp8_15353183	8	15353183	sour	fruticosa	<lmxll>	Yes	No	Yes	8	52.541		-	-		8	51.543		<lmxll>	Yes	No	Yes	8	37.39		-	-		8	51.447
ss490558387	RosBREED_snp_sweet_cherry_Pp8_15356932	8	15356932	sweet		<lmxll>	Yes	No	Yes	8	52.541		-	-		8	51.543		<lmxll>	Yes	No	Yes	8	37.39		-	-		8	51.447
ss490558402	RosBREED_snp_sweet_cherry_Pp8_15483856	8	15483856	sweet		<lmxll>	Yes	No	Yes	8	53.673		-	-		8	52.673		-	No	No	No	-	-		-	-		-	-
ss490558420	RosBREED_snp_sweet_cherry_Pp8_15612966	8	15612966	sweet		<lmxll>	Yes	No	Yes	8	54.807		-	-		8	53.825		-	No	No	No	-	-		-	-		-	-
ss490558429	RosBREED_snp_sweet_cherry_Pp8_15671337	8	15671337	sweet		<lmxll>	Yes	No	Yes	8	54.807		-	-		8	53.825		<lmxll>	Yes	No	Yes	8	37.39		-	-		8	51.447
ss490559001	RosCOS1289-122_snp_sweet_cherry_Pp8_15671883	8	15671883	sweet		<lmxll>	Yes	No	Yes	8	54.807		-	-		8	53.825		<lmxll>	Yes	No	Yes	8	37.39		-	-		8	51.447
ss490551272	RosBREED_snp_tart_cherry_a_Pp8_15679725	8	15679725	sour	avium	<lmxll>	Yes	No	Yes	8	54.807		-	-		8	53.825		<lmxll>	Yes	No	Yes	8	37.39		-	-		8	51.447
ss490558432	RosBREED_snp_sweet_cherry_Pp8_15683880	8	15683880	sweet		<lmxll>	Yes	No	Yes	8	54.807		-	-		8	53.825		<lmxll>	Yes	No	Yes	8	37.39		-	-		8	51.447
ss490551280	RosBREED_snp_tart_cherry_a_Pp8_15936565	8	15936565	sour	avium	<lmxll>	No	No	No	8	55.943		-	-		8	54.984		-	No	No	No	-	-		-	-		-	-
ss490558456	RosBREED_snp_sweet_cherry_Pp8_15941908	8	15941908	sweet		<lmxll>	Yes	No	Yes	8	55.943		-	-		8	54.984		<lmxll>	Yes	No	Yes	8	38.237		-	-		8	52.322
ss490559048	RosCOS1338-411_snp_sweet_cherry_Pp8_16036151	8	16036151	sweet		<nnxnp>	No	Yes	Yes	-	-		8	56.181		8	57.706		-	No	No	No	-	-		-	-		-	-
ss490558468	RosBREED_snp_sweet_cherry_Pp8_16188580	8	16188580	sweet		-	No	No	No	-	-		-	-		-	-		<lmxll>	Yes	No	Yes	8	38.895		-	-		8	53.009
ss490558471	RosBREED_snp_sweet_cherry_Pp8_16241607	8	16241607	sweet		<nnxnp>	No	Yes	Yes	-	-		8	60.116		8	63.382		<hkxhk>	No	Yes	Yes	-	-		-	-		-	-
ss490558477	RosBREED_snp_sweet_cherry_Pp8_16342381	8	16342381	sweet		<lmxll>	Yes	No	Yes	8	61.633		-	-		8	60.864		<lmxll>	Yes	No	Yes	8	40.54		-	-		8	54.718
ss490559419	RosCOS3732-078_snp_sweet_cherry_Pp8_16350869	8	16350869	sweet		<hkxhk>	Yes	Yes	Yes	-	-		-	-		-	-		<nnxnp>	No	Yes	Yes	-	-		8	56.774		8	54.174
ss490559422	RosCOS3732-140_snp_sweet_cherry_Pp8_16350931	8	16350931	sweet		<hkxhk>	Yes	Yes	Yes	-	-		-	-		-	-		<nnxnp>	No	Yes	Yes	-	-		8	56.774		8	54.174
ss490551301	RosBREED_snp_tart_cherry_a_Pp8_16648121	8	16648121	sour	avium	<lmxll>	Yes	No	Yes	8	62.51		-	-		8	61.587		-	No	No	No	-	-		-	-		-	-
ss490558510	RosBREED_snp_sweet_cherry_Pp8_16926196	8	16926196	sweet		-	No	No	No	-	-		-	-		-	-		<nnxnp>	No	Yes	Yes	-	-		8	61.033		8	58.478
ss490551316	RosBREED_snp_tart_cherry_a_Pp8_16984645	8	16984645	sour	avium	-	No	No	No	-	-		-	-		-	-		<nnxnp>	No	Yes	Yes	-	-		8	61.033		8	58.478
ss490551327	RosBREED_snp_tart_cherry_a_Pp8_17114381	8	17114381	sour	avium	<hkxhk>	Yes	Yes	Yes	-	-		-	-		8	62.596		<hkxhk>	Yes	Yes	Yes	-	-		-	-		8	58.428
ss490558540	RosBREED_snp_sweet_cherry_Pp8_17307331	8	17307331	sweet		<hkxhk>	Yes	Yes	Yes	-	-		-	-		8	62.048		-	No	No	No	-	-		-	-		-	-
ss490558552	RosBREED_snp_sweet_cherry_Pp8_17467401	8	17467401	sweet		<nnxnp>	No	Yes	Yes	-	-		8	64.259		8	64.17		-	No	No	No	-	-		-	-		-	-
ss490558555	RosBREED_snp_sweet_cherry_Pp8_17492237	8	17492237	sweet		<nnxnp>	No	Yes	Yes	-	-		8	64.838		8	64.469		<nnxnp>	No	Yes	Yes	-	-		8	63.603		8	60.816
ss490551367	RosBREED_snp_tart_cherry_a_Pp8_17636668	8	17636668	sour	avium	<hkxhk>	Yes	Yes	Yes	-	-		-	-		-	-		<nnxnp>	No	Yes	Yes	-	-		8	64.458		8	61.551
ss490558603	RosBREED_snp_sweet_cherry_Pp8_18157624	8	18157624	sweet		<hkxhk>	Yes	Yes	Yes	-	-		-	-		-	-		<nnxnp>	No	Yes	Yes	-	-		8	69.587		8	66.049
ss490558609	RosBREED_snp_sweet_cherry_Pp8_18215533	8	18215533	sweet		<hkxhk>	Yes	Yes	Yes	-	-		-	-		-	-		<nnxnp>	No	Yes	Yes	-	-		8	72.116		-	-
ss490558627	RosBREED_snp_sweet_cherry_Pp8_18376223	8	18376223	sweet		<lmxll>	Yes	No	Yes	8	73.355		-	-		8	73.558		-	No	No	No	-	-		-	-		-	-
ss490558648	RosBREED_snp_sweet_cherry_Pp8_18699028	8	18699028	sweet		<lmxll>	Yes	No	Yes	8	74.575		-	-		8	74.779		-	No	No	No	-	-		-	-		-	-
ss490558654	RosBREED_snp_sweet_cherry_Pp8_18748168	8	18748168	sweet		<nnxnp>	No	Yes	Yes	-	-		8	73.485		8	74.233		-	No	No	No	-	-		-	-		-	-
ss490558681	RosBREED_snp_sweet_cherry_Pp8_19154556	8	19154556	sweet		<lmxll>	Yes	No	Yes	8	74.575		-	-		8	74.779		-	No	No	No	-	-		-	-		-	-
ss490558714	RosBREED_snp_sweet_cherry_Pp8_19472183	8	19472183	sweet		<nnxnp>	No	Yes	Yes	-	-		8	75.509		8	76.244		<lmxll>	Yes	No	Yes	8	47.179		-	-		8	61.418
ss490559130	RosCOS1537-126_snp_sweet_cherry_Pp8_19873713	8	19873713	sweet		<lmxll>	Yes	No	Yes	8	80.382		-	-		8	80.592		<lmxll>	Yes	No	Yes	8	48.044		-	-		8	62.268
ss490558762	RosBREED_snp_sweet_cherry_Pp8_20711066	8	20711066	sweet		<lmxll>	Yes	No	Yes	8	86.228		-	-		8	86.435		<lmxll>	Yes	No	Yes	8	51.488		-	-		8	65.736
ss490558777	RosBREED_snp_sweet_cherry_Pp8_20989075	8	20989075	sweet		<hkxhk>	Yes	Yes	Yes	-	-		-	-		8	21.793		-	No	No	No	-	-		-	-		-	-
ss490559304	RosCOS2609-056_snp_sweet_cherry_Pp8_21311784	8	21311784	sweet		<nnxnp>	No	Yes	Yes	-	-		8	81.092		8	81.846		-	No	No	No	-	-		-	-		-	-
ss490559307	RosCOS2609-252_snp_sweet_cherry_Pp8_21311977	8	21311977	sweet		<nnxnp>	No	Yes	Yes	-	-		8	81.092		8	81.846		-	No	No	No	-	-		-	-		-	-
ss490559310	RosCOS2609-266_snp_sweet_cherry_Pp8_21311991	8	21311991	sweet		<nnxnp>	No	Yes	Yes	-	-		8	81.092		8	81.846		-	No	No	No	-	-		-	-		-	-
ss490559313	RosCOS2609-516_snp_sweet_cherry_Pp8_21312240	8	21312240	sweet		<nnxnp>	No	Yes	Yes	-	-		8	81.092		8	81.846		-	No	No	No	-	-		-	-		-	-
ss490559316	RosCOS2609-573_snp_sweet_cherry_Pp8_21312298	8	21312298	sweet		<nnxnp>	No	Yes	Yes	-	-		8	81.092		8	81.846		-	No	No	No	-	-		-	-		-	-
ss490558789	RosBREED_snp_sweet_cherry_Pp8_21329506	8	21329506	sweet		<lmxll>	Yes	No	Yes	8	88.91		-	-		8	89.117		<lmxll>	Yes	No	Yes	8	52.342		-	-		8	66.617
ss490558810	RosBREED_snp_sweet_cherry_Pp8_21655170	8	21655170	sweet		<hkxhk>	Yes	Yes	Yes	-	-		-	-		-	-		<lmxll>	Yes	No	Yes	8	54.912		-	-		8	69.204
ss490551557	RosBREED_snp_tart_cherry_a_Pp8_21742581	8	21742581	sour	avium	<lmxll>	Yes	No	Yes	8	91.195		-	-		8	91.402		<lmxll>	Yes	No	Yes	8	54.912		-	-		8	69.204
ss490558816	RosBREED_snp_sweet_cherry_Pp8_21765829	8	21765829	sweet		<lmxll>	Yes	No	Yes	8	91.195		-	-		8	91.402		<lmxll>	Yes	No	Yes	8	54.912		-	-		8	69.204
a According to the Peach v1.0 ‘dhLovell’ genome assembly (International Peach Genome Initiative; www.rosaceae.org/peach/genome)
